# Supplementary material for: Unraveling the Genetic Basis of Seed Tocopherol Content and Composition in Rapeseed (Brassica napus L.)
Source: PLoS One. 2012 Nov 20;7(11):e50038. doi: 10.1371/journal.pone.0050038 (PMC3502226; doi:10.1371/journal.pone.0050038)
Supplement: Figure S5 — Genetic mapping of BnaA.VTE2.a, BnaC.VTE3.b, BnaA.VTE4.a, BnaC.VTE5, and BnaA.PDS1.c. (XLS) [file pone.0050038.s005.xls]

## Sheet: Sheet1
Figure S5 Genetic mapping of BnaA.VTE2.a, BnaC.VTE3.b, BnaA.VTE4.a, BnaC.VTE5 and BnaA.PDS1.c on TNDH linkage map
