# Supplementary material for: Unraveling the Genetic Basis of Seed Tocopherol Content and Composition in Rapeseed (Brassica napus L.)
Source: PLoS One. 2012 Nov 20;7(11):e50038. doi: 10.1371/journal.pone.0050038 (PMC3502226; doi:10.1371/journal.pone.0050038)
Supplement: Figure S7 — Comparative alignment between Brassica napus and Arabidopsis thaliana . (XLS) [file pone.0050038.s007.xls]

## Sheet: Comparative alignment
Figure S7 Comparative alignment between B.napus and Arabidopsis thaliana

## Sheet: 24 conservative blocks
Comparative alignment between B.napus and Arabidopsis thaliana
	Block	Interval		TAIR7	bp
At1	A	At1g01560	At1g19330	202263	6683520	A
	B	At1g19850	At1g36240	6886870	13617445	B
	C	At1g43590	At1g56145	16416561	21017648	C
	D	At1g56520	At1g63770	21178433	23667906	D
	E	At1g65040	At1g80420	24163497	30243427	E
At2	K	At2g01250	At2g03750	132696	1149058	K
	G	At2g05170	At2g07733	1869874	3471870	G
	H	At2g15670	At2g21140	6835215	9069172	H
	I	At2g21160	At2g28910	9075399	12424462	I
	J	At2g31040	At2g47730	13215983	19566533	J
At3	F	At3g01040	At3g25520	8964	9272627	F
	L	At3g25855	At3g29772	9460658	11623698	L
	M	At3g43740	At3g49970	15655041	18540051	M
	N	At3g50950	At3g62790	18946656	23235283	N
At4	O	At4g00030	At4g04955	13527	2525278	O
	P	At4g08690	At4g12070	5551312	7234495	P
	T	At4g12750	At4g16143	7503640	9137215	T
	U	At4g16250	At4g38770	9199501	18098558	U
At5	R	At5g01240	At5g22030	97893	7293597	R
	Q	At5g22800	At5g28897	7616076	10923692	Q
	S	At5g32621	At5g41900	12288590	16788924	S
	V	At5g42970	At5g48520	17254393	19683662	V
	W	At5g49430	At5g60390	20054564	24308246	W
	X	At5g60550	At5g67385	24356455	26904430	X
