# Supplementary material for: Unraveling the Genetic Basis of Seed Tocopherol Content and Composition in Rapeseed (Brassica napus L.)
Source: PLoS One. 2012 Nov 20;7(11):e50038. doi: 10.1371/journal.pone.0050038 (PMC3502226; doi:10.1371/journal.pone.0050038)
Supplement: Table S1 — QTL detected in the TNDH and RC−F2 populations. (XLS) [file pone.0050038.s008.xls]

## Sheet: Sheet1
Table S1 QTL detected in TNDH and RC-F2 populations
Population	QTL Name	Flanking Markers	Peak(cM)	CI(cM)	Lodscore	R2(%)	Additive effect	Envioronment	candidate At locus	Encoded enzyme
TNDH	qTOC.A2-t	HAU69 - HAU62-3	110.51	107.5-114.3	5.28612	10.2121	-5.2323	WH
	qTOC.A2-α	sR6293a - IGF1086e	99.11	98.2-100.2	3.51974	6.7757	-4.3381	WH
	qTOC.A2-α	JICB1082 - pW144	89.81	86-93	3.12697	6.1656	-8.412	JZ	At1g64970，AT1G63970，AT1G19670	VTE4，MECPS，CHLASE1
	qTOC.A3-α	HR-Tp2-105 - IGF5385a	39.81	39.4-42	3.65428	6.5003	3.7384	WN
	qTOC.A3-α	HBr061 - HBr082	34.61	32.8-36.7	2.94686	5.2789	3.3873	WN	At5g53970	TAT
	qTOC.A3-α/γ	HBr061 - RA2E11	34.61	32.8-35.3	5.99571	10.7397	0.0243	WN	At5g53970	TAT
	qTOC.A3-α/γ	IGF5385a - HBr044	43.21	42.6-44	3.22896	5.9963	0.0183	WN
	qTOC.A3-α	CNU250 - HR-Tp4-160	43.21	42-45.8	3.87128	8.5545	6.1566	WH	At2g34630，At5g53970	GPPS，TAT
	qTOC.A3-α/γ	HBr061 - RA2E11	34.61	32.8-35.3	4.91288	10.3373	0.0398	WH	At5g53970	TAT
	qTOC.A3-α/γ	CNU384 - B068E07-2	47.91	47-50.9	2.55409	5.1258	-0.029	WH
	qTOC.A3-α/γ	HG-FLC-A3 - IGF5385a	37.31	36.7-42	3.53059	6.8626	0.0173	JZ
	qTOC.A5-γ	sN12353b - em21me26-300	54.91	49-55.6	3.66079	6.5444	-8.2727	WN	At2g45300	EPSPS
	qTOC.A5-t	HBr090 - CNU325	54.91	50.2-55.7	3.31793	5.9425	-9.9524	WN	At2g45300	EPSPS
	qTOC.A5-t	CNU286 - sN12353b	36.71	33.4-48	2.74071	6.1293	-11.3588	WH
	qTOC.A7-α	HG-TAG1-A7 - RA2G08	24.81	22.3-26.5	9.53064	18.2666	5.9757	WN	At2g18950	VTE2
	qTOC.A7-α	IGF2021z - CNU063	14.01	5.9-20.8	9.04239	20.3294	6.2631	WN	At2g18950	VTE2
	qTOC.A7-α	BRMS129 - BRAS023	31.61	28.2-33.7	9.03588	17.54	5.8626	WN
	qTOC.A7-t	sR0282R - BRMS129	26.51	25.8-28.2	3.98846	7.2435	10.6564	WN	At2g18950	VTE2
	qTOC.A7-t	IGF2021z - CNU063	17.81	0-19.5	3.77363	7.3676	10.8512	WN
	qTOC.A7-α	IGF2021z - CNU063	16.81	4.2-19.5	3.33095	6.7061	3.6567	JZ
	qTOC.A7-α	IGF2036b - RA2G08	24.81	24.1-26.9	2.52154	5.032	3.1388	JZ	At2g18950	VTE2
	qTOC.A9-γ	KBrB073D09-12 - HS-W130-2	63.81	62.5-67	8.52159	16.7232	13.2385	WN
	qTOC.A9-γ	KBrB023B16-18 - S43-II-3	70.41	69.4-73.8	5.10167	11.3149	10.7711	WN
	qTOC.A9-γ	B088I08-3 - S43-VI-2	77.81	73.8-78.8	4.80004	9.7187	10.1185	WN
	qTOC.A9-γ	sN11670b - CNU296	53.21	51.9-54.3	3.78448	8.5809	9.3759	WN
	qTOC.A9-t	KBrB073D09-12 - HS-W130-2	64.61	62.4-66.8	7.16968	13.5158	14.9463	WN
	qTOC.A9-t	B088I08-3 - Ol12F02	77.81	73.8-87.9	4.56785	9.0202	12.2291	WN	At1g29410	PRAI
	qTOC.A9-γ	B088I08-3 - Ol12F02	83.11	73.8-84.5	4.20112	9.2221	6.4347	JZ
	qTOC.A9-γ	IGF1087g - B036K20-3	91.21	89.9-101.4	3.33095	6.9515	5.6492	JZ	At1g22410	DAHPS
	qTOC.A9-t	S43-VI-2 - H143H14-2	81.31	81.2-84.5	5.55086	11.3471	10.8757	JZ
	qTOC.A9-t	B042K13-5 - niab127	88.61	87.6-88.8	5.02138	10.3541	10.3152	JZ	AT1G74470	GGDR
	qTOC.A9-t	KBrB023B16-18 - S43-II-3	71.41	70.4-73.8	3.52842	8.9014	9.6173	JZ
	qTOC.A10-γ	CB10122 - Ss2066	43.71	42-50.1	3.33529	8.309	-11.9295	WH
	qTOC.A10-α/γ	CB10122 - Na10D07a	44.01	43-47.3	4.63078	9.0114	0.0264	WH
	qTOC.A10-α/γ	pW117 - Na12D11	34.61	30.5-37.2	4.15989	8.9523	0.0252	WH	At1g06590,At1g29410	HPPD,PRAI
	qTOC.C2-α	znS03M33-300 - CB10530b	49.51	44.1-53.4	3.37435	6.6667	-3.6516	JZ
	qTOC.C2-α	sR6293b - HG-FT-C2	56.01	53.4-61.6	3.2767	6.9151	-3.6793	JZ
	qTOC.C3-γ	BRMS-093 - IGF5376b	25.91	14.9-35.9	2.91214	6.2115	7.948	WN	At4g32770,At4g33510,At4g34350,At4g36810,At4g38460	VTE1,DAHPS,HDR,GGPS
	qTOC.C3-α/γ	HG-FAE1-C3 - IGF5376b	24.91	21.9-37.8	4.76315	9.2865	-0.0208	WN	At4g36810,At4g38460	GGPS
	qTOC.C3-α	BRAS068 - sN2032	38.01	29.1-46.1	7.38017	16.9197	-5.7987	JZ	At5g53970	TAT
	qTOC.C3-α	Na10G06b - JICB2035_300	46.71	46.1-50.5	6.04562	12.557	-4.9774	JZ
	qTOC.C3-α	JICB2035_300 - IGF1141f	52.51	51.1-58.1	5.05176	10.8158	-4.6657	JZ
	qTOC.C3-γ	MR049 - IGF2522e	42.21	38.9-43.9	4.05139	8.4107	-7.94	JZ	At5g53970	TAT
	qTOC.C3-t	MR049 - sN2032	43.51	30.1-46.1	4.25103	8.6837	-9.0485	JZ	At4g38460,At5g53970	GGPS,TAT
	qTOC.C3-t	JICB2035_300 - IGF1141f	52.51	51.1-59.5	3.36133	6.8492	-8.1579	JZ
	qTOC.C8-t	HBr077 - HR-Sp3-295	33.91	29.2-43.8	3.8192	7.3387	-10.8652	WN
	qTOC.C8-γ	IGF2529z - HR-Sp2-270	41.61	34.7-44.5	3.36133	7.1998	-5.7021	JZ
	qTOC.C8-γ	CB10179 - em18me6-100	54.31	48-59.1	3.25066	6.8099	-5.5272	JZ
	qTOC.C8-t	IGF2529z - HR-Sp2-270	39.61	33.9-44.5	2.58447	5.0801	-6.9834	JZ
	qTOC.C9-α	HR-Sp1-170 - pw155a	102.51	88.5-105.5	4.78702	9.2512	4.2152	WN
	qTOC.C9-α/γ	sR12384I - pw155a	92.01	90.9-99.9	6.67709	13.008	0.0248	WN
	qTOC.C9-α/γ	Na12G04 - sR12384I	85.91	82.1-87.7	3.91468	8.1371	0.0195	WN
	qTOC.C9-α	B039K15-5-1 - H099I08-130	52.01	51.7-53.1	3.19641	6.9714	4.3311	WH
RC-F2	qTOC.A7-α	HR-C011-A7b - BRMS-018	29.48	26.25-32.71	4.17	8.13	5.47	JZ	At2g18950	VTE2
	qTOC.A7-α	JICB0454 - CNU063	19.87	18.71-21.03	5.36	9.38	7.26	JZ	At2g18950	VTE2
	qTOC.A9-t	KBrB073D09-12 - HS-W130-2	63.46	62.18-65.37	9.18	18.49	12.67	JZ
	qTOC.A9-γ	KBrB073D09-12 - znS11M22-180	64.95	63.48-67.96	7.38	12.86	11.42	JZ
	WH: Wuhan 2003-004 growing season
	JZ: Jingzhou 2003-2004 growing season
	WN: Weinan 2004-2005 growing season
	α: α-rocopherol content
	γ: γ-tocopherol content
	t: total tocopherol content
	α/γ: tocopherol composition
	At: Arabidopsis
	CI:confidence interval
