# Supplementary material for: Unraveling the Genetic Basis of Seed Tocopherol Content and Composition in Rapeseed (Brassica napus L.)
Source: PLoS One. 2012 Nov 20;7(11):e50038. doi: 10.1371/journal.pone.0050038 (PMC3502226; doi:10.1371/journal.pone.0050038)
Supplement: Table S2 — Nonredundant QTL for tocopherol content and composition in the TNDH and RC−F2 populations. (XLS) [file pone.0050038.s009.xls]

## Sheet: Sheet1
Table S2 Nonredundant-QTL for tocopherol content and composition in TNDH and RC-F2 populations
Trait	Consensus QTL	Position	CI	LOD	R2(%)	A	Environment
α-toc	nqTOC.A2a	99.11	98.2-100.2	3.51974	6.7757	-4.3381	WH
	nqTOC.A2b	89.81	86-93	3.12697	6.1656	-8.412	JZ
	nqTOC.A3a	34.61	32.8-36.7	2.94686	5.2789	3.3873	WN
	nqTOC.A3b	39.81	39.4-42	3.65428	6.5003	3.7384	WN
	nqTOC.A3c	43.21	42-45.8	3.87128	8.5545	6.1566	WH
	nqTOC.A7a	19.62	18.49-20.75	3.33-9.04	6.71-20.33	3.66-6.26	WN, JZ
	nqTOC.A7b	24.81	23.65-25.97	2.52-9.53	5.03-18.27	3.14-5.98	WN, JZ
	nqTOC.A7c	31.21	28.73-33.69	9.03588	17.54	5.8626	WN
	nqTOC.C2a	49.51	44.1-53.4	3.37435	6.6667	-3.6516	JZ
	nqTOC.C2b	56.01	53.4-61.6	3.2767	6.9151	-3.6793	JZ
	nqTOC.C3a	38.01	29.1-46.1	7.38017	16.9197	-5.7987	JZ
	nqTOC.C3b	46.71	46.1-50.5	6.04562	12.557	-4.9774	JZ
	nqTOC.C3c	52.51	51.1-58.1	5.05176	10.8158	-4.6657	JZ
	nqTOC.C9a	52.01	51.7-53.1	3.19641	6.9714	4.3311	WH
	nqTOC.C9b	102.51	88.5-105.5	4.78702	9.2512	4.2152	WN
γ-toc	nqTOC.A5	54.91	49-55.6	3.66079	6.5444	-8.2727	WN
	nqTOC.A9a	53.21	51.9-54.3	3.78448	8.5809	9.3759	WN
	nqTOC.A9b	63.81	62.5-67	8.52159	16.7232	13.2385	WN
	nqTOC.A9c	70.41	69.4-73.8	5.10167	11.3149	10.7711	WN
	nqTOC.A9d	78.76	76.49-81.02	4.2-4.8	9.22-9.72	6.43-10.12	WN, JZ
	nqTOC.A9e	91.21	89.9-101.4	3.33095	6.9515	5.6492	JZ
	nqTOC.A10	43.71	42-50.1	3.33529	8.309	-11.9295	WH
	nqTOC.C3a	25.91	14.9-35.9	2.91214	6.2115	7.948	WN
	nqTOC.C3b	42.21	38.9-43.9	4.05139	8.4107	-7.94	JZ
	nqTOC.C8a	41.61	34.7-44.5	3.36133	7.1998	-5.7021	JZ
	nqTOC.C8b	54.31	48-59.1	3.25066	6.8099	-5.5272	JZ
t-toc	nqTOC.A2	110.51	107.5-114.3	5.28612	10.2121	-5.2323	WH
	nqTOC.A5a	36.71	33.4-48	2.74071	6.1293	-11.3588	WH
	nqTOC.A5b	54.91	50.2-55.7	3.31793	5.9425	-9.9524	WN
	nqTOC.A7a	17.81	0-19.5	3.77363	7.3676	10.8512	WN
	nqTOC.A7b	26.51	25.8-28.2	3.98846	7.2435	10.6564	WN
	nqTOC.A9a	64.13	63.01-65.25	7.16968	13.5158	14.9463	WN
	nqTOC.A9b	71.41	70.4-73.8	3.52842	8.9014	9.6173	JZ
	nqTOC.A9c	81.13	79.52-82.73	4.57-5.55	9.02-11.35	10.12-10.88	WN, JZ
	nqTOC.A9d	88.61	87.6-88.8	5.02138	10.3541	10.3152	JZ
	nqTOC.C3a	43.51	30.1-46.1	4.25103	8.6837	-9.0485	JZ
	nqTOC.C3b	52.51	51.1-59.5	3.36133	6.8492	-8.1579	JZ
	nqTOC.C8	37.64	33.35-41.93	2.58-3.82	5.08-7.34	-6.98--10.87	WN, JZ
α/γ	nqTOC.A3a	34.61	33.73-35.49	4.91-6.00	10.34-10.74	0.02-0.04	WN,WH
	nqTOC.A3b	37.31	36.7-42	3.53059	6.8626	0.0173	JZ
	nqTOC.A3c	43.21	42.6-44	3.22896	5.9963	0.0183	WN
	nqTOC.A3d	47.91	47-50.9	2.55409	5.1258	-0.029	WH
	nqTOC.A10a	34.61	30.5-37.2	4.15989	8.9523	0.0252	WH
	nqTOC.A10b	44.01	43-47.3	4.63078	9.0114	0.0264	WH
	nqTOC.C3	24.91	21.9-37.8	4.76315	9.2865	-0.0208	WN
	nqTOC.A9a	85.91	82.1-87.7	3.91468	8.1371	0.0195	WN
	nqTOC.A9b	92.01	90.9-99.9	6.67709	13.008	0.0248	WN
α: α-rocopherol content
γ: γ-tocopherol content
t-toc: total tocopherol content
α/γ: tocopherol composition
nonredundant-QTL: designated with initial letters "nq" and followed by trait names and linkage groups were then designated with initial letters ‘‘cq’’ followed by
CI: confidence interval
LOD: Lodscore
A: Additive effect
