# Supplementary material for: Unraveling the Genetic Basis of Seed Tocopherol Content and Composition in Rapeseed (Brassica napus L.)
Source: PLoS One. 2012 Nov 20;7(11):e50038. doi: 10.1371/journal.pone.0050038 (PMC3502226; doi:10.1371/journal.pone.0050038)
Supplement: Table S3 — Epistatic interacting loci pairs in the TNDH and RC-F2 populations. (XLS) [file pone.0050038.s010.xls]

## Sheet: Sheet1
Table S3 The list of epistatic interacting loci pairs in TNDH and RC-F2 populations
Population	Trait	Interacting locus I					Interacting locus J					Interaction between locus I and J
		Interval	Chrom	Ai	Di	QTL#	Interval	Chrom	Aj	Dj	QTL	AiAj	LOD	R^2	AD	DA	DiDj
TNDH	γ-toc	sS2486 - TAG1-1a	C06	-0.43*		N	IGF2529z - em19me20-300	C08	-1.74		Y	2.79*	8.78	0.095
	t-toc	CNU372 - HS-W130-2	A09	6.02		Y	KBrB023B16-18 - B088I08-3	A09	-0.46		Y	-7.86*	16.16	0.208
	α-/γ-ratio	BRMS-008 - niab115	A03	0.01*		N	JICB0270 - JICB1244	A10	0		N	0.01**	8.25	0.0437
	α-/γ-ratio	JICB0551 - JICB0573	A10	0.01		N	sR12384I - HG4-BSR8	C09	0.01*		Y	-0.01**	12.99	0.0123
RC-F2	γ-toc	em21me26 - 300-CNU325	C05	0.72	0.16	Y	Ol11H09 - pW119	C02	4.88*	-1.32	N	5.84**	8.64	0.1092	0.2	4.21	-1.76
	t-toc	BRMS-129 - em19me20-700	A07	2.32	-3.3	Y	KBrB088I08-12 - Ol12G04	C08	-5.38*	2.43	N	-4.37*	10.84	0.148	-2.63	1.47	-3.66
		#:Y means Yes, N means No
		*indicates P=0.005significant, **indicates P=0.0001 significant.
