# Supplementary material for: Unraveling the Genetic Basis of Seed Tocopherol Content and Composition in Rapeseed (Brassica napus L.)
Source: PLoS One. 2012 Nov 20;7(11):e50038. doi: 10.1371/journal.pone.0050038 (PMC3502226; doi:10.1371/journal.pone.0050038)
Supplement: Table S4 — TNDHlinkage map and in silico mapping results. (XLS) [file pone.0050038.s011.xls]

## Sheet: Sheet1
Table S4 TNDH linkage map and in silico mapping result
Chromosome	Corresponding B.rapa BAC or AtG	Linkage Distance(cM)	Alignment to TN map	code	Enzyme	Locus	Pathway
A1
znS13M26-100		0
CB10081		3.013
			4.53	1	DHQS	At4g39980	SK
niab113	KBrB022O03	4.542
			4.8	2	SK	At4g39540	SK
sN11641		5.319
IGF3222b	AT3G26570	5.883
			6.82	3	GGR	At4g38460	MEP
HBr003	KBrB001A20	7.235
			10.09	4	GGPS	AT4G36810	MEP
niab097	KBrB048F07	11.222
znS06M34-70		12.931
BRMS-098		14.39
pW157	At4g34890	16.969
pW248	At4g34500	18.526
			19.46	5	HDR	At4g34350	MEP
CNU142	KBrB036M17	19.671
CB10097		24.03
			24.25	6	DHQS	AT4G33510	SK
CNU139	KBrS004O21	24.802
			28.06	7	VTE1	At4g32770	Tocopherol
niab096	KBrB066A08	28.895
HBr006		31.212
HBr018		33.129
pW145	At4g32180	34.928
JICB0455		35.475
			42.26	8	CS	At1g48850	SK
			42.27	9	EPSPS	At1g48860	SK
RA2G09	AT1G50500	43.355
JICB1214		45.568
IGF0191b	AT4G28530	47.656
JICB0623		50.312
CNU235	KBrB091M11	53.519
			54	10	CM	At3g29200	SK
JICB0619		54.018
IGF9014b	AT4G22740	54.664
IGF9014a	AT4G22740	55.137
Ol12F11	AT4G24210	55.307
IGF0557c	AT4G24790	56.495
BN35D		57.053
BRAS084		57.94
BRAS078		58.071
BRMS-245		59.645
em21me27-180		60.467
RA2E04	AT3G51830	60.783
CNU132	KBrB036M22	60.895
			61.52	11	DXS	AT4G15560	MEP
SA63		62.282
BRMS-287		62.715
HR-C004-A1		63.898
pW216	At5g27830	64.685
IGF2071e	AT2G33860	65.694
			66.12	12	GPPS	At2g34630	MEP
ZAAS98b		67.582
ZAAS165		75.714
B044E18-1-3	KBrB044E18	81.295
			82.28	13	VTE3	At3g63410	Tocopherol
HBr043	KBrB088F12	84.582
H007M18-3	KBrH007M18	97.21
A2
P08M43-410		0
P01M28-80		14.844
JICB1228		21.757
Ol10F04		24.703
P13M03-125		29.148
JICB1026		33.778
IGF5224g	AT5G27820	37.746
IGF5222g	AT5G27550	39.118
CB10416		44.476
Ol13E08		48.178
HAU67	KBrB062J16	52.706
P10M08-300		55.025
S10M03-1-280		66.299
S14M09-2-78		68.824
EST113		69.593
S10M16-2-210		71.002
JICB1332		74.305
S15M04-2-170		75.759
S13M08-1-95		77.317
SINE-P1-210		78.608
pX155	At1g74950	79.704
pX154	At2g43430	79.704
			80	14	GGDR	AT1G74470	MEP
			83.8	15	CM	At1g69370	SK
JICB1082		86.008
BnFT-A2	At1g65480	87.268
			87.32	16	VTE4	At1g64970	Tocopherol
			87.43	17	ISPF	AT1G63970	MEP
B010O09_1	KBrB010O09	87.81
			87.84	18	CHLASE1	AT1G19670	Chlorophyll
W161-2		90.512
			91.16	19	ISPF	AT1G63970	MEP
			91.97	20	VTE4	At1g64970	Tocopherol
BnaA.VTE4.a	At1g64970	92.034
em12me31-320		92.99
pW144	At5g59000	94.126
S16M07-1-120		94.73
pW252		96.022
sR6293a		98.143
JICB0055		99.118
sN3761a		100.193
			103.92	21	DAHPS	At1g22410	SK
IGF1086e	At1g24290	105.114
HAU69	KBrB060E11	107.453
S14M06-150		109.473
S05M05-90		112.301
HAU62-3	KBrB069I05	115.997	115.997	22	IPP1,APT	At5g16440,At5g17990	Chlorophyll,SK
A3
BRMS-008		0
niab115	KBrB055N13	5.809
niab116	KBrH006C14	9.38
			10.87	23	CM	At5g10870	SK
HBr042	KBrB080H21	12.341
B008I08-4	KBrB008I08	15.753
			16.09	24	PPH	AT5G13800	Chlorophyll
znS13M26-360		17.431
H003M07-4	KBrH003M07	19.62
pw189	At5g16300	21.451
			21.51	25	IPI	At5g16440	MEP
			22.45	26	APT	At5g17990	SK
bac-3		27.724
HBr061	KBrH048H02	31.486
			32.82	27	TAT	At5g53970	SK
B054N05-2	KBrB054N05	32.833
B071P24-1	KBrB071P24	33.582
bac-8		34.643
RA2E11		35.33
BRAS029		35.574
HG-FLC-A3	AT5G10140	36.097
HBr082	KBrB068H20	36.727
BRMS-303		37.266
CB10271		37.375
MR123		38.097
HBr073	KBrB041L12	38.742
HR-Tp2-105		39.384
IGF2544b	AT2G30880	39.812
IGF2134f2	AT2G30300	40.149
CNU250	KBrB080O07	41.964
			42.17	28	GPPS	At2g34630	MEP
			42.32	29	TAT	At5g53970	SK
IGF5385a	AT5G56290	42.599
CNU253	KBrS012M03	43.233
BRMS-043		43.562
HBr044	KBrB092O02	44.007
HS-Au14		44.671
CB10427		45.366
HR-Tp4-160		46.4
CNU384	KBrB056I08	46.96
CNU288	KBrB032C14	47.876
B068E07-2	KBrB068E07	50.91
H010E23-2	KBrH010E23	51.844
			52.47	30	EPSPS	At2g45300	Sk
SA29		57.38
HBr049	KBrH007D13	58.144
HBr050	KBrH007D13	58.825
H129I15-4-1	KBrH129I15	59.068
HBr064	KBrH085M22	59.348
H007D13-3-2	KBrH007D13	59.858
KBrB001H24-13	KBrB001H24	60.813
			60.86	31	IPP2	AT3G02780	Chlorophyll
CNU098	KBrB049D17	60.934
B037C07-C3-3	KBrB037C07	62.092
			64.93	32	SDH	At3g06350	SK
IGF3125a'	AT3G06460	65.257
B044E18-1-2	KBrB044E18	66.626
Ol11G11a	AT3G10040	67.639
H034E17-1	KBrH034E17	68.652
CNU270	KBrB047D06	74.973
IGF3165c	AT3G15380	75.626
CNU321	KBrB042O05	76.773
ZAAS98a		77.319
HBr001	KBrB019B16	77.508
CNU002	KBrH070D09	77.921
HR-S2-130		78.852
CNU215	KBrB059A03	83.953
HR-Tp4-165		84.839
JICB0604		86.579
HBr081	KBrB058B22	87.869
pW188b	AT3G54670	89.099
B072K21-4	KBrB072K21	90.492
CNU370	KBrB013J16	93.039
CNU371	KBrS012D09	96.523
CNU316	KBrS003O10	99.455
CNU306	KBrB084K23	99.75
HS-Au39b		101.185
pW105	At4g21410	104.409
B085J21-2	KBrB085J21	106.513
H069E01-1	KBrH069E01	108.49
B080F13-2	KBrB080F13	109.651
HBr069	KBrH129J18	110.557
HBr033	KBrB032G03	112.553
HBr046	KBrH005A08	113.302
H035D15-1	KBrH035D15	114.921
HBr048	KBrH006L17	121.467
HR-C009-A3		128.119
A4
HR-Tp2-420		0
IGF3395d	AT3G63020	2.034
IGF3391a	AT3G61990	3.179
znS13M26-220		9.716
sN3514f		12.597
HR-Tp2-295		14.918
ZAAS246a		15.642
IGF3365b	AT3G56280	16.529
sN13034		18.803
CB10347		19.268
IGF5193a	AT5G22220	19.5
CNU439	KBrB063M21	19.509
BRMS-276		20.77
HR-C001-A4		23.263
B087P03-2	KBrB087P03	24.14
			35.55	33	ISPE	At2g26930	MEP
niab048	KBrB014N06	36.05
CNU246	KBrS006L21	36.936
IGF2021e	AT2G05830	39.628
JICB0134		48.712
HBr089	KBrS011C02	50.329
BRMS-105		51.176
BRMS-054		51.833
			51.98	34	GPPS	At2g34630	MEP
HBr091	KBrB089M13	53.503
HR-Tp4-300		56.351
CNU360	KBrB089D07	63.315
CNU254	KBrB033O04	63.709
CNU256	KBrH004D08	65.866
HBr094	KBrH004D08	66.468
HS-k02-2		67.735
JICB0283		79.024
Ol10B01		79.889
JICB0584		80.838
			82.49	35	EPSPS	At2g45300	SK
Ol11H02c	AT2G46590	85.264
A5
sNRD03		0
			12.01	36	GPPS	At2g34630	MEP
HBr005	KBrH117N09	13.41
JICB0094		18.406
JICB0153		20.03
BRMS-034		22.986
			27.26	37	EPSPS	At2g45300	SK
niab017	KBrH033J07	28.316
BRMS-061		31.409
CNU286	KBrB086L12	31.959
			32.23	38	EPSPS	At2g45300	SK
em06me07-250		36.692
BRAS063		37.964
CNU257	KBrB023F24	38.885
sN12353b		48.789
CNU344	KBrB050K06	49.364
HBr090	KBrB089M13	49.695
			51.07	39	EPSPS	At2g45300	SK
MR119		53.484
HR-Sp2-300		54.87
em21me26-300		55.698
CNU325	KBrB002E24	56.468
			57.43	40	DAHPS	At1g22410	SK
niab013	KBrS002B15	57.47
CNU029	KBrH080L24	57.841
BRAS095		58.15
CNU398	KBrB039P21	58.631
Na10B08		58.868
Na12E01b		59.315
pX129a	At3g52400	59.592
sR9222		60.213
HR-C016-A5		61.345
H080L24	KBrH080L24	61.621
			61.83	41	CS,EPSPS	At1g48850,At1g48860	SK
H012G24	KBrH012G24	61.852
			61.94	42	ISPE	At2g26930	MEP
HBr101	KBrS012H21	61.994
znS09M29-120		63.855
			67.47	43	SDH	At3g06350	SK
IGF3165a	AT3G15380	70.992
KBrH001C24-16	KBrH001C24	73.095
HG4-WG2E2		75.091
PIE1-6		78.907
CNU268	KBrB087P06	83.904
HR-Tp4-200		88.611
pW247	At3g09220	89.71
sR9477		93.414
IGF3134a	AT3G08920	94.874
CNU362	KBrB047A09	95.519
			102.52	44	SDH	At3g06350	SK
BRMS-007		108.077
IGF9007a	AT3G04280	110.289
			110.56	45	SDH	At3g06350	SK
JICB0384		112.494
CB10487		114.875
A6
Ol11F12a	AT1G52320	0	0	46	EPSPS,CS	At1g48860,At1g48850	SK
HR-Tp3-320		8.383
pW217		14.334
ZAAS92b		16.153
H071I03	KBrH071I03	17.72
B065N20	KBrB065N20	18.554
B030D08	KBrB030D08	18.912
HS-WA7		19.528
BRMS-101		23.819
BRMS-027		24.571
CB10143		26.92
HS-b09-1		29.411
HS-q11-1		30.314
			33.41	47	HPPD	At1g06590	Tocopherol
			34.18	48	PRAI	At1g07780	SK
IGF1027z	At1g08190	34.493
IGF1027b	AT1G08190	35.685
pW199	At1g09660	38.748
IGF5298c	AT5G39490	39.132
IGF1139e	AT1G47310	40.545
			41.22	49	CS	At1g48850	SK
			41.23	50	EPSPS	At1g48860	SK
			41.63	51	PRAI	At1g07780	SK
S004C14-2	KBrS004C14	42.424
HG4-DF11TN		44.646
Ol10D01	AT1G09940	47.025
KBrB086M23-6_580	KBrB086M23	49.556
BRMS-030		49.983
pW123bH	At1g14150	50.688
pW123aE	At1g14150	51.104
			52.77	52	TyrA	At1g15710	SK
BRMS-201		54.78
HR-Tp2-175		62.555
IGF3222a	AT3G26570	63.394
HBr013		64.465
HR-C006-A6		65.309
JICB2011_176		65.573
pW127b	At2g34160	65.954
			65.97	53	GPPS	At2g34630	MEP
BRMS-227		66.066
IGF1075d	AT1G21570	66.229
CNU149	KBrB011L09	66.665
CB10065		67.034
CB10006		67.122
niab037	KBrB076B03	67.532
			67.74	54	DAHPS	At1g22410	SK
IGF3321d	AT3G47180	68.397
JICB2036_550		69.239
em14me28-400		69.597
em12me27-300		70.832
Na12H07	AT5G24910	74.37
BRMS-221		75.762
sS1949		76.732
HBr086	KBrB036J07	78.553
pW258	At5g25950	82.027
HBr029	KBrS004A14	90.862
CNU219	KBrB078O05	91.242
IGF3239d	AT3G29170	95.012
			95.17	55	CM	At3g29200	SK
JICB0541		111.453
JICB0537		117.625
BRMS-127		131.145
BRMS-108		131.555
CB10330		132.449
A7
IGF2021z	AT2G05830	0
JICB0454		16.764
BnaA.VTE2.a	AT2G18950	19.492
			19.56	56	VTE2	At2g18950	Tocopherol
CNU063	KBrB022C05	22.154
HG-TAG1-A7		22.228
			22.99	57	VTE2	At2g18950	Tocopherol
IGF2036b	AT2G18410	23.695
JICB0532		24.125
sR0282R		24.76
HR-C011-A7b		25.829
pX116a	At3g25520	26.498
			26.76	58	VTE2	At2g18950	Tocopherol
RA2G08		26.972
BRMS-129		28.215
em19me20-700		30.56
IGF1092c	At1g26590	32.237
BRMS-018		33.645
BRAS023		33.873
IGF1178b	At1g59640	44.693
HR-Sp3-255		49.562
HR-Tp4-305		52.523
KBrB084H08-24	KBrB084H08	59.721
niab063	KBrB084H08	61.514
sR7223		63.306
sNRA59		67.127
KBrB027O09-8	KBrB027O09	67.724
znS13M26-340		73.219
			74.12	58	CM	At1g69370	SK
			75.06	59	GGDR	AT1G74470	MEP
niab043	KBrB034F07	76.106
HBr030	KBrB026G01	81.103
JICB0571		83.185
			83.55	60	GGDR	AT1G74470	MEP
RPSaA		84.863
znS06M34-50		85.988
BOM65		86.684
BON19		87.224
CNU167	KBrB055K07	87.857
niab030	KBrH008A19	88.731
			89.67	61	CM	At1g69370	SK
CNU044	KBrB034A02	89.961
BRMS-036		91.645
HBr021	KBrB084K02	95.276
CNU339	KBrB028I01	98.246
			98.25	62	CM	At1g69370	SK
			98.72	63	GGDR	AT1G74470	MEP
IGF3309b	At3g44880	100.288
			107.24	64	CM	At1g69370	SK
CNU331	KBrH011B08	110.334
HG-WRI1-A7		111.159
CNU168	KBrH011B08	115.586
JICB0553		117.175
			118.25	65	CM	At1g69370	SK
JICB0416		119.73
HG-FT-A7a	AT1G65480	121.354
			121.78	66	CM	At1g69370	SK
JICB0274		122.139
			122.26	67	GGDR	AT1G74470	MEP
HBr009	KBrB034L08	122.745
JICB0011		123.437
IGF1226l	At1g79630	123.577
IGF1226f	At1g79630	124.126
CNU053b	KBrB021P15	127.33
IGF1226a	At1g79630	133.995
CB10211		136.73
A8
HG4-SCD2		0
HG4-SC9TN		6.857
HAU346		19.483
HAU348		21.352
			23.19	68	TyrA	At1g15710	SK
B034P14-1-1	KBrB034P14	23.242
HAU342		23.576
HBr017		25.185
HAU345		25.185
HAU327		30.592
HBr010		35.242
BRMS-176		40.326
Na12B05a		43.858
CNU208	KBrB037C18	49.353
			51.97	69	PRAI	At1g29410	SK
IGF1108c	AT1G29940	52.275
niab090	KBrH012K23	61.456
			61.95	70	VTE4	At1g64970	Tocopherol
HBr022	KBrS008P19	62.911
RA2E12		64.347
BRMS-088		65.094
HG-FAE1-A8		65.573
			65.87	71	PRAI	At1g29410	SK
sS1702		66.616
HBr074	KBrB041L12	68.295
sR7178		68.911
HBr016		69.569
HBr015		70.135
CNU090	KBrB053L06	72.148
HR-S4-295		73.048
HR-C002-A8		75.204
JICB0018		80.508
			82.62	72	APT	At5g17990	SK
HBr026	KBrB067F22	84.128
HR-Tp3-390		88.865
A9
CNU148	KBrB017P15	0
B043F18-C1-4	KBrB043F18	3.031
B092L06-C4-0	KBrB092L06	4.52
B089B13-C4-0	KBrB089B13	4.546
			6.06	73	HPPD	At1g06590	Tocopherol
IGF5706e	At5g27230	8.287
KC10122-2	KBrH010M08	12.146
			13.56	74	PRAI	At1g07780	SK
JICB0516		15.565
znS06M36-250		19.622
H091P21-4	KBrH091P21	20.728
pW123aH	At1g14150	25.512
pW123bE	At1g14150	27.541
			28.65	75	TyrA	At1g15710	SK
niab033	KBrH092O19	30.44
JICB0101		32.902
JICB0192		33.56
CNU008	KBrH081N08	33.719
niab131	KBrH108D07	35.627
CNU465	KBrB019I24	36.51
H081N08-1	KBrH081N08	37.224
			37.52	76	SK	At2g21940	SK
			37.66	77	VTE2	At2g18950	Tocopherol
KC20280-2	KBrB082F21	37.965
B025M01-1	KBrB025M01	39.298
S009B06-2	KBrS009B06	40.522
B019F12-3	KBrB019F12	44.522
			40.61	78	PAT	At2g22250	SK
B063K02-1	KBrB063K02	46.888
sN11670b		49.567
Na10B07		52.178
B036H01-2	KBrB036H01	54.279
CNU296	KBrB081E09	56.109
ZAAS246b		60.454
KBrB073D09-12	KBrB073D09	61.821
pX150	At3g52750	63.818
CNU372	KBrB023B16	64.596
HS-W130-2		67.315
znS11M22-180		68.29
KBrB023B16-18	KBrB023B16	69.369
B088I08-3	KBrB088I08	73.765
S43-II-3		78.381
S43-VI-2		80.196
S43-VI-1		80.34
niab003	KBrH015M19	81.251
CNU076	KBrS059J21	81.982
niab004	KBrH013B21	82.055
H143H14-2	KBrH143H14	84.535
			84.92	79	PRAI	At1g29410	SK
HR-C013-A9b		85.264
S88-II-1		85.548
S121-II-1		85.919
S121-I-2		86.158
S121-II-2		86.158
H032N11-2	KBrH032N11	86.295
B042K13-5	KBrB042K13	86.689
Ol12F02	At1g32240	88.119
KBrB041L12-2-1000	KBrB041L12	88.159
Na10A08	At1g32240	88.343
IGF1207c	At1g74320	88.619
			88.63	80	GGDR	AT1G74470	MEP
em18me23-380		88.784
			88.85	81	PRAI	At1g29410	SK
niab127	KBrH143H14	88.898
CB10029		89.466
IGF1087g	At1g24450	89.854
Na10G06a		90.052
CB10022		90.509
em18me6-160		91.209
			91.93	82	DAHPS	At1g22410	SK
B036K20-3	KBrB036K20	104.028
B039K15-5-2	KBrB039K15	105.716
H053G11-1	KBrH053G11	106.736
pW122	At1g58030	108.028
			112.67	83	VTE2	At2g18950	Tocopherol
H010M17-3	KBrH010M17	113.614
em09me10-200		115.211
IGF2029a	At2g13440	115.897
H133J19-37	KBrH133J19	119.04
			120.01	84	HDS	At5g60600	MEP
			120.37	85	DXR	At5g62790	MEP
			120.88	86	DHQS	At5g66120	SK
KBrB011P07	KBrB011P07	120.973
KS51190-780	KBrB092J12	124.963
KS51190-1500	KBrB092J12	125.86
			126.62	87	DHQS	At5g66120	SK
H038N24-2	KBrH038N24	126.814
			126.97	88	DHQS	At5g66120	SK
KBrB092J12-1	KBrB092J12	127.583
			128.15	89	DHQS	At5g66120	SK
H092N08-1	KBrH092N08	128.914
			133.63	90	DXR	At5g62790	MEP
H119N10-4	KBrH119N10	133.828
H107K15-S1	KBrH107K15	135.371
H107K15-S3	KBrH107K15	136.091
H055O17-4	KBrH055O17	136.667
B051M06-5	KBrB051M06	137.335
KBrB051M06	KBrB051M06	138.126
KBrH055O17-4	KBrH055O17	138.981
			139.16	91	DXR	At5g62790	MEP
			139.55	92	DHQS	At5g66120	SK
KBrB068N22	KBrB068N22	140.414
B005E24-3	KBrB005E24	142.73
S001F23-2	KBrS001F23	144.269
KS50560	KBrS001F23	145.552
			145.93	93	TAT	At5g53970	SK
IGF5385f	At5g56290	146.215
KS50490	KBrB005E24	146.824
em18me23-400		148.082
IGF5222b	At5g27550	155.167
A10
P07M05-100		0
P08M21-140		26.766
pW117	At5g40480	29.18
niab34	KBrB030F10	30.587
niab015	KBrH053G06	35.263
BnaA.PDS1.c	AT1G06570	36.412
			36.42	94	HPPD	At1g06590	Tocopherol
			36.88	95	PRAI	At1g07780	SK
CRB1-555-395		37.173
Na12D11		38.164
IGF1073a	At1g20830	38.772
			39.46	96	DAHPS	At1g22410	SK
em15me28-200		40.302
pW240	At5g58540	40.831
CB10122		41.894
S13M08-1-220		42.701
IGF3321e	AT3G47180	43.976
RA2E03		45.556
Na10D07a	At3g54620	47.301
ES-b14-1		48.903
ES-j90		50.046
Ss2066		51.978
			58.62	97	APT	At5g17990	SK
niab123	KBrB015N02	58.635
CO-5'		65.21
			66.64	98	IPP1	At5g16440	Chlorophyll
pw155b	At5g16090	68.239
			72.97	99	PPH	AT5G13800	Chlorophyll
sN8502		73.326
			78.99	100	CM	At5g10870	SK
sN8474		79.786
FLC1	AT5G10140	80.504
niab009	KBrH080A08	81.548
JICB0270		91.259
JICB1244		93.97
JICB1062		97.106
			102.2	101	PRAI	At5g05590	SK
JICB0551		102.588
JICB0573		105.109
			107.64	102	VTE5	At5g04490	Tocopherol
JICB1019		114.522
IGF5108e	At5g02810	116.663
C1
IGF2041E	AT2G20620	0	0	103	VTE2	At2g18950	Tocopherol
HR-S10-135		5.554
HR-Sp2-190		6.488
CB10208		7.772
BRMS-056		12.112
IGF2026c	AT2G13440	12.976
CB10369		15.497
IGF0178b	AT4G23510	22.146
IGF2105a	AT2G11530	23.205
CB10277		27.49
HR-S3-240		27.989
HR-S3-230		28.922
SA34		29.534
ZAAS156b		30.891
JICB0483		32.43
HR-S13-130		32.797
em18me23-300		34.288
CB10258		35.565
Na12C08		35.903
IGF1059E	AT1G15620	36.093
			36.1	104	TyrA	At1g15710	SK
IGF3315b	AT3G45900	36.29
IGF3338a	AT3G50430	36.52
IGF0504b	AT4G01460	36.655
em09me10-420		37.292
znS08M15-80		38.806
znS06M30-310		40.502
			51.11	105	IPP2	AT3G02780	Chlorophyll
ZAAS146		51.549
pW190b	AT3G05310	53.616
HR-Tp3-280		55.431
			55.62	106	SDH	At3g06350	SK
HR-Sp2-170		56.724
HR-S10-140		57.818
BRMS-175		59.983
IGF3141e	AT3G10480	62.09
C2
HS-b51-2		0
Ol11H09		17.136
pW119	At3g15585	23.878
sR12095		26.944
znS03M33-300		42.926
IGF5190b	At5g21100	48.052
em11me5-600		49.437
sN3761b		51.963
sR6293b		53.343
CB10530b		55.023
Ol13G05		57.644
HG-FT-C2		61.932
HR-Tp2-110		68.326
HR-Sp3-450		70.358
HR-Tp2-120		72.246
SA12a		77.309
em17me11-100		78.662
em05me08-250		80.128
			88.34	107	CM	At3g29200	SK
IGF3246z	At3g29780	89.121
em11me5-800		91.884
sORA43		95.451
Ol10H02	At5g49300	96.079
Ol12B03	At5g49300	96.267
Na12C12		102.942
sNRE30		106.965
em18me6-220		110.276
			124.81	108	DHQS	At5g66120	SK
Na12C03	At5g66270	124.955
C3
IGF1152z	AT1G50380	0	0	109	EPSPS,CS	At1g48860,At1g48850	SK
BRMS-093		9.8
HS-Au8		14.98
			18.37	110	VTE1	At4g32770	Tocopherol
			19.23	111	DAHPS	At4g33510	SK
			20.09	112	HDR	At4g34350	MEP
HG-FAE1-C3	AT4G34520	20.275
JICB0633		21.917
			26.96	113	GGPS	At4g36810	MEP
Ol13C12	AT4G37090	28.018
BRAS068		29.002
MR049		29.019
			30.32	114	GGPS	At4g38460	MEP
			41.95	115	TAT	At5g53970	SK
IGF5376b	At5g54300	42.197
pW146	At1g25540	42.461
IGF2522e	At2g16050	43.934
JICB2047_250		45.183
Na10G06b		45.478
sN2032		46.119
JICB2001_300		46.713
SA27		46.812
JICB2035_300		51.084
znS11M22-90		52.531
IGF1141f	AT1G47820	59.983
			60.75	116	CS	At1g48850	SK
			60.76	117	EPSPS	At1g48860	SK
			61.98	118	SDH	At3g06350	SK
HR-Tp4-260		63.809
CNU099	KBrB044L16	65.371
HBr062	KBrH048J07	67.631
B044L16-5	KBrB044L16	69.806
IGF3165b	AT3G15380	71.378
JICB2040_200		72.823
Ol11G11b	AT3G10040	87.466
HBr083	KBrH011G10	89.739
IGF0117a	AT4G04220	94.673
HBr051	KBrH007D13	103.97
HBr052	KBrH007D13	105.898
H007D13-3-1	KBrH007D13	108.261
B078E04-2	KBrB078E04	113.532
H004M10	KBrH004M10	123.056
			123.7	119	CS,EPSPS	At1g48850,At1g48860	SK
			124.88	120	GPPS	At2g34630	MEP
			125.97	121	EPSPS	At2g45300	SK
HBr056	KBrH021E08	125.986
			126.15	122	EPSPS	At2g45300	SK
			135.01	123	GPPS	At2g34630	MEP
IGF2134e	At2g30300	136.432
			136.6	124	GPPS	At2g34630	MEP
			137.65	125	EPSPS	At2g45300	SK
HG-FLC-C3b	AT5G10140	139.322
			139.76	126	CM	At5g10870	SK
em12me29-280		141.659
BN12A		144.115
			144.97	127	TAT	At5g53970	SK
pX141aE	At5g56010	146.275
HR-Sp1-260		148.301
HR-S2-360		148.802
pX141bH	At5g56010	149.657
pW221	At1g55860	152.869
BRMS-071		153.828
BRMS-106		154.471
			154.88	128	TAT	At5g53970	SK
HBr032	KBrB020N18	156.137
HBr065	KBrH091F08	156.94
			157.41	129	VTE5	At5g04490	Tocopherol
			157.43	130	PRAI	At5g05590	SK
			157.56	131	CM	At5g10870	SK
			157.63	132	PPH	AT5G13800	Chlorophyll
			157.69	133	IPP1	At5g16440	Chlorophyll
			157.73	134	APT	At5g17990	SK
H048N09-4	KBrH048N09	157.813
BRMS-269		161.075
			161.61	135	APT	At5g17990	SK
			163.58	136	IPP1	At5g16440	Chlorophyll
			166.67	137	PPH	AT5G13800	Chlorophyll
			170.11	138	CM	At5g10870	SK
BRMS-218		175.813
			176.04	139	PRAI	At5g05590	SK
			177.34	140	VTE5	At5g04490	Tocopherol
HBr085	KBrB045I17	177.476
			177.49	141	VTE5	At5g04490	Tocopherol
			177.64	142	PRAI	At5g05590	SK
B027A19-1	KBrB027A19	177.814
			178.35	143	PRAI	At5g05590	SK
BnaC.VTE5	AT5G04490	178.775	178.775	144	VTE5	At5g04490	Tocopherol
JICB0260		185.753
C4
HR-Sp3-145		0
HR-S4-340		0.583
HR-Sp2-140		9.546
JICB2056_150		19.162
JICB0088		22.712
BRMS-166		25.378
sS2277		31.244
Na10F06	AT2G44735	33.926
			34.33	145	EPSPS	At2g45300	SK
BRMS-315		39.832
IGF3310l	AT3G45020	42.686
			44.46	146	VTE5	At5g04490	Tocopherol
IGF5702d	AT5G05510	44.836
			44.9	147	PRAI	At5g05590	SK
sORF73		47.675
SA55		48.92
sN12353c		50.631
HR-Sp1-230		52.249
HR-Sp1-135		56.044
HR-S9-200		57.004
MR140		59.597
IGF3395c	AT3G63020	60.316
Ol12D02	AT3G62980	61.474
BRAS061		61.88
Na10C01a	AT5G31905	62.191
em18me15-561bp		62.716
em14me20-219bp		63.79
CB10530a		63.939
pW259		64.73
HR-C015-C4b		66.015
znS06M32-200		66.544
znS11M22-400		67.326
znS06M36-60		68.002
znS06M34-500		71.861
ZAAS245		99.451
em18me29-100		110.314
IGF1002e		115.196
JICB0149		121.583
JICB0111		124.365
CB10493		126.854
MR155		134.177
			138.61	148	EPSPS	At2g45300	SK
Ol11H02a	AT2G46590	140.165
C5
pW243		0
HR-S4-230		4.384
CB10124		6.245
IGF1017E	AT1G04690	13.687
Na12G12		20.546
sORH13		20.97
Ol10B02		31.092
JICB0509		33.559
KBrB086M23-6_575	KBrB086M23	57.335
IGF3112a	AT3G03790	61.726
			63.2	149	SDH	At3g06350	SK
RA2F11	AT3G22970	72.759
Na12E06B		75.814
em12me21-150		76.643
Ol10A10		79.217
sS2131		79.563
Na10D11		79.629
sS2129		80.058
IGF0193C	AT4G28810	82.621
BRMS-309		87.06
C6
IGF1226b	AT1G79630	0	0	150	GGDR,CM	AT1G74470,At1g69370	MEP,SK
CNU053a	KBrB021P15	13.527
			21.5	151	GGDR	AT1G74470	MEP
em18me29-200		23.664
PA28		30.07
em18me23-350		31.031
			36.38	152	CM	At1g69370	SK
E10HM31-610		44.037
rFT2-a	AT1G65480	49.977
sR12387		50.691
FT-105	AT1G65480	52.477
pW134	At1g67280	52.959
			53.14	153	CM	At1g69370	SK
Na12A02	At1g70440	53.229
CCSSR1		53.644
SINE-P2-305		53.77
Na12A05		54.266
			54.32	154	GGDR	AT1G74470	MEP
028L01_AT3		54.634
Au4		54.981
AP1a		55.329
S10-168		56.232
E5HM40-205		63.365
BRMS015		66.144
em15me28-300		72.285
SINE-P2-250		81.029
CB10010		82.857
WA3		83.737
IGF3380b	At3g59770	84.483
BnaC.VTE3.b	AT3G63410	84.902
			87.8	155	IPP1	At5g16440	Chlorophyll
			88.8	156	APT	At5g17990	SK
HUA64-2	KBrB068H20	89.007
MR133.1		91.123
CJA115		94.417
Na12E01a		95.395
P10M20-70		96.833
CB10234		98.443
E2HM32-340		100.635
CRB1BrR-rve290		104.791
E8HM31-140		106.577
sS2486		109.106
TAG1-1a		116.992
E1HM34-380		121.596
P05M23-470		128.497
C7
sN0706		0
Na10C01b	AT5G31905	6.752
			8	157	TyrA	At5g34930	SK
			8.02	158	PD	AT5G34930	SK
BRAS019		8.347
sNRH63		8.857
CNU400	KBrB089H11	35.518
IGF2562d	AT2G17400	37.294
IGF3138z	AT3G09850	42.749
IGF5702e	AT5G05510	44.767
			44.77	159	PRAI	At5g05590	SK
			44.97	160	CM	At5g10870	SK
			45.08	161	PPH	AT5G13800	Chlorophyll
			45.19	162	IPP1	At5g16440	Chlorophyll
			45.25	163	APT	At5g17990	SK
em10me06-550		45.717
			46.07	164	TyrA,PD	At5g34930,AT5G34930	SK
IGF5706y	AT5G27230	49.571
IGF5707b	AT5G27950	50.941
			52.57	165	HDS	At5g60600	MEP
IGF5415a	AT5G62720	54.179
			54.19	166	DXR	At5g62790	MEP
			54.92	167	DHQS	At5g66120	SK
B068N22-1	KBrB068N22	56.238
znS06M36-220		59.067
HBr080	KBrB043L22	62.284
HS-Au39a		65.838
BRMS-185		66.893
IGF9014c	AT4G22740	71.001
pW179a	AT4G24160	73.932
HBr058	KBrH023G06	77.237
H111N19-5	KBrH111N19	86.917
HBr041	KBrB079E08	90.28
			91.04	168	VTE1	At4g32770	Tocopherol
			91.89	169	DAHPS	At4g33510	SK
			92.75	170	HDR	At4g34350	MEP
HR-S1-275		93.074
HR-Sp4-310		97.478
HR-Sp1-300		102.242
C8
IGF5193c	AT5G22220	0
HR-S10-170		10.439
CB10028		12.923
IGF1048c	AT1G12520	14.967
CB10092		15.624
sR5795		20.587
pW123cE	At1g14150	21.454
			23.01	171	TyrA	At1g15710	SK
			27.04	172	VTE2	At2g18950	Tocopherol
HBr077	KBrB017F11	29.194
CB10504		32.287
IGF2529z	AT2G20860	32.887
em19me20-300		39.623
sN11670a		42.67
HR-Sp3-295		44.468
HR-Sp2-270		45.327
MR64		46.833
CB10179		47.571
niab129	KBrH076J01	48.023
H110N19-3	KBrH110N19	49.791
HR-Sp2-255		52.258
IGF3369a	AT3G57300	55.004
em18me6-100		61.111
KBrB088I08-12	KBrB088I08	65.835
Ol12G04		73.639
Na12B05b		81.454
C9
HBr068	KBrH121P05	0
H143A13-2-1	KBrH143A13	7.559
KBrH121P05-2	KBrH121P05	12.621
CB10064		18.031
HR-Tp3-360		39.146
BRMS-154		44.122
IGF1072c	AT1G20750	45.79
			45.98	173	DAHPS	At1g22410	SK
			46.12	174	VTE2	At2g18950	Tocopherol
HBr088	KBrH014M07	46.329
HBr087	KBrB069A23	49.019
HBr071	KBrB039K15	49.355
B025K04-1	KBrB025K04	51.312
B039K15-5-1	KBrB039K15	51.657
B068A23-1	KBrB068A23	51.945
em17me21-400		53.083
			58.06	175	TyrA	At5g34930	SK
			58.08	176	PD	AT5G34930	SK
H099I08-130	KBrH099I08	58.519
niab022	KBrH099I08	60.625
pW233b	At1g58220	61.435
em11me5-1000		61.995
Ol13C03		63.006
SA30		64.013
sNRG42		71.722
HR-C017-C9		74.155
Na12G04		76.134
IGF5193b	AT5G22220	82.102
CB10288		82.903
Na10D07b	AT3G54620	83.847
HR-Sp1-170		87.647
sR12384I		89.94
HG4-BSR8		98.505
			105.75	177	PPH	AT5G13800	Chlorophyll
pw155a	At5g16090	107.112	107.112	178	IPP1,APT	At5g16440,At5g17990	Chlorophyll,SK
