# Supplementary material for: Unraveling the Genetic Basis of Seed Tocopherol Content and Composition in Rapeseed (Brassica napus L.)
Source: PLoS One. 2012 Nov 20;7(11):e50038. doi: 10.1371/journal.pone.0050038 (PMC3502226; doi:10.1371/journal.pone.0050038)
Supplement: Table S5 — Natural varieties and molecular markers for population evaluation and association analysis. (XLS) [file pone.0050038.s012.xls]

## Sheet: 142 varieties
Table S5 Natural varieties and SSR markers for population evaluation and association analysis
Code	Accession number	Scientific name	Accession name	Country of origin
1	CR 2279	Brassica napus L. subsp. napus var. napus f. annua (Schübl. & Mart.) Thell.	Wase Chousen	Korea
2	CR 2284	Brassica napus L. subsp. napus var. napus f. annua (Schübl. & Mart.) Thell.	Gogatsuna	Japan
3	CR 3248	Brassica napus L. subsp. napus var. napus f. annua (Schübl. & Mart.) Thell.		Pakistan
4	CR 2277	Brassica napus L. subsp. napus var. napus f. annua (Schübl. & Mart.) Thell.	Nakate Chousen	Korea
5	CR 2266	Brassica napus L. subsp. napus var. napus f. biennis (Schübl. & Mart.) Thell.	Kabulena	Japan
6	CR 2272	Brassica napus L. subsp. napus var. napus f. annua (Schübl. & Mart.) Thell.	Cubs Root	Korea
7	CR 2214	Brassica napus L. subsp. napus var. napus f. annua (Schübl. & Mart.) Thell.		Cuba
8	CR 2614	Brassica napus L. subsp. napus var. napus f. annua (Schübl. & Mart.) Thell.	Cat.no.117	*Union of Soviet
9	CR 154	Brassica napus L. subsp. napus var. napus f. biennis (Schübl. & Mart.) Thell.	79/73	Poland
10	CR 185	Brassica napus L. subsp. napus var. napus f. biennis (Schübl. & Mart.) Thell.	Bk 1098/89	Poland
11	CR 1066	Brassica napus L. subsp. napus var. napus f. biennis (Schübl. & Mart.) Thell.	Ww 1006	Sweden
12	CR 176	Brassica napus L. subsp. napus var. napus f. biennis (Schübl. & Mart.) Thell.	B 001, Samourai	France
13	CR 3036	Brassica napus L. subsp. napus var. napus f. biennis (Schübl. & Mart.) Thell.	Promin	*Union of Soviet
14	CR 3084	Brassica napus L. subsp. napus var. napus f. biennis (Schübl. & Mart.) Thell.	Jupiter (svaloef)	Sweden
15	BRA 176	Brassica napus L. subsp. napus var. pabularia (DC.) Rchb.	Goldgelber Zarter Butter	Germany (before 1945)*
16	BRA 177	Brassica napus L. subsp. napus var. pabularia (DC.) Rchb.	Grüner Schnittkohl	Germany (before 1945)*
17	BRA 1680	Brassica napus L. subsp. napobrassica (L.) Hanelt	Ostgota 2	Sweden
18	CR 327 including BRA171	Brassica napus L. subsp. napus var. napus f. biennis (Schübl. & Mart.) Thell.	Fertödi Elit, Fertödi	Hungary
19	CR 627 including BRA1089
20	BRA 1167	Brassica napus L. subsp. napobrassica (L.) Hanelt	Cavolo piccolo (ital.)	Italy
21	BRA 1678	Brassica napus L. subsp. napobrassica (L.) Hanelt	Niko	Germany
22	BRA 1885	Brassica napus L.	New Hakuran	Japan
23	BRA 2915	Brassica napus L. subsp. napus var. pabularia (DC.) Rchb.	Siberian	Russian Federation
24	BRA 175	Brassica napus L. subsp. napus var. pabularia (DC.) Rchb.	Brauner Schnittkohl	Germany (before 1945)*
25	CR 173	Brassica napus L. subsp. napus var. napus f. annua (Schübl. & Mart.) Thell.	Astor	Germany
26	CR 235	Brassica napus L. subsp. napus var. napus f. annua (Schübl. & Mart.) Thell.	Conny	Sweden
27	CR 183	Brassica napus L. subsp. napus var. napus f. annua (Schübl. & Mart.) Thell.	Bingo	Denmark
28	CR 2281	Brassica napus L. subsp. napus var. napus f. annua (Schübl. & Mart.) Thell.	Daichousen (nakano)	Korea
29	CR 1887	Brassica napus L. subsp. napus var. napus f. annua (Schübl. & Mart.) Thell.		Belarus
30	CR 174	Brassica napus L. subsp. napus var. napus f. annua (Schübl. & Mart.) Thell.	Aurora	Germany
31	CR 162	Brassica napus L. subsp. napus var. napus f. annua (Schübl. & Mart.) Thell.	Altex, Stamm 73 G 438	Canada
32	CR 1855	Brassica napus L. subsp. napus var. napus f. annua (Schübl. & Mart.) Thell.		Ukraine
33	CR 1174	Brassica napus L. subsp. napus var. napus f. annua (Schübl. & Mart.) Thell.		Ukraine
34	CR 271	Brassica napus L. subsp. napus var. napus f. annua (Schübl. & Mart.) Thell.	Brutor, R-69-6	France
35	CR 3245	Brassica napus L. subsp. napus var. napus f. annua (Schübl. & Mart.) Thell.	Wesreo	Australia
36	CR 141	Brassica napus L. subsp. napus var. napus f. biennis (Schübl. & Mart.) Thell.	1002	Poland
37	CR 146	Brassica napus L. subsp. napus var. napus f. biennis (Schübl. & Mart.) Thell.	188/73	Poland
38	CR 159	Brassica napus L. subsp. napus var. napus f. biennis (Schübl. & Mart.) Thell.	Alfa	Germany
39	CR 164	Brassica napus L. subsp. napus var. napus f. biennis (Schübl. & Mart.) Thell.	Anja	Germany
40	CR 168	Brassica napus L. subsp. napus var. napus f. biennis (Schübl. & Mart.) Thell.	Arabella, Semu 1067/83, Rm 7/79	Germany
41	CR 179	Brassica napus L. subsp. napus var. napus f. biennis (Schübl. & Mart.) Thell.	Belinda, B1/78	Germany
42	CR 187	Brassica napus L. subsp. napus var. napus f. biennis (Schübl. & Mart.) Thell.	Bk 257	Germany
43	CR 191	Brassica napus L. subsp. napus var. napus f. biennis (Schübl. & Mart.) Thell.	Bkh 1	Poland
44	CR 200	Brassica napus L. subsp. napus var. napus f. biennis (Schübl. & Mart.) Thell.	Bnw 1.53/82	*German
45	CR 201	Brassica napus L. subsp. napus var. napus f. biennis (Schübl. & Mart.) Thell.	Bnw 1.57/82	*German
46	CR 248	Brassica napus L. subsp. napus var. napus f. biennis (Schübl. & Mart.) Thell.	Boh 1	Poland
47	CR 249	Brassica napus L. subsp. napus var. napus f. biennis (Schübl. & Mart.) Thell.	Boh 1087	Poland
48	CR 279	Brassica napus L. subsp. napus var. napus f. biennis (Schübl. & Mart.) Thell.	Ceres	Germany
49	CR 297	Brassica napus L. subsp. napus var. napus f. biennis (Schübl. & Mart.) Thell.	Diana	Germany
50	CR 170	Brassica napus L. subsp. napus var. napus f. biennis (Schübl. & Mart.) Thell.	Arvor	France
51	CR 3304	Brassica napus L. subsp. napus var. napus f. biennis (Schübl. & Mart.) Thell.		Turkey
52	CR 3219	Brassica napus L. subsp. napus var. napus f. biennis (Schübl. & Mart.) Thell.	Janetzki	Austria
53	CR 3302	Brassica napus L. subsp. napus var. napus f. biennis (Schübl. & Mart.) Thell.	Bladkool Van Lo	Belgium
54	CR 3263	Brassica napus L. subsp. napus var. napus f. biennis (Schübl. & Mart.) Thell.	Mira	*Czechoslovakia
55	CR 329	Brassica napus L. subsp. napus var. napus f. biennis (Schübl. & Mart.) Thell.	Fertödi Uj	Hungary
56	CR 3116	Brassica napus L. subsp. napus var. napus f. biennis (Schübl. & Mart.) Thell.		France
57	CR 177	Brassica napus L. subsp. napus var. napus f. biennis (Schübl. & Mart.) Thell.	Baltia	Poland
58	CR 3082	Brassica napus L. subsp. napus var. napus f. biennis (Schübl. & Mart.) Thell.	Stego	Netherlands
59	CR 3059	Brassica napus L. subsp. napus var. napus f. biennis (Schübl. & Mart.) Thell.	Otradnenskij	*Union of Soviet
60	CR 3055	Brassica napus L. subsp. napus var. napus f. biennis (Schübl. & Mart.) Thell.	Sibirian Kale	*Union of Soviet
61	CR 2261	Brassica napus L. subsp. napus var. napus f. biennis (Schübl. & Mart.) Thell.		Italy
62	CR 1008	Brassica napus L. subsp. napus var. napus f. biennis (Schübl. & Mart.) Thell.	Taisetsu	Japan
63	CR327
64	CR 276	Brassica napus L. subsp. napus var. napus f. biennis (Schübl. & Mart.) Thell.	Calder Swede	New Zealand
65	CR 165	Brassica napus L. subsp. napus var. napus f. biennis (Schübl. & Mart.) Thell.	Annick	Belgium
66	CR 1863	Brassica napus L. subsp. napus var. napus f. biennis (Schübl. & Mart.) Thell.	Hobson	United Kingdom
67	CR 160	Brassica napus L. subsp. napus var. napus f. biennis (Schübl. & Mart.) Thell.	Allie	Sweden
68	CR 3019	Brassica napus L. subsp. napus var. napus f. biennis (Schübl. & Mart.) Thell.	Olimpiade	Italy
69	CR 3380	Brassica napus L. subsp. napus var. napus f. biennis (Schübl. & Mart.) Thell.		Indonesia
70	CR 302	Brassica napus L. subsp. napus var. napus f. biennis (Schübl. & Mart.) Thell.	Dublanskij	*Union of Soviet
71	CR 155	Brassica napus L. subsp. napus var. napus f. biennis (Schübl. & Mart.) Thell.	Abukuma	Japan
72	CR 323	Brassica napus L. subsp. napus var. napus f. biennis (Schübl. & Mart.) Thell.	Exp. Synthetic Var. C (high Oil)	Japan
73	CR 175	Brassica napus L. subsp. napus var. napus f. biennis (Schübl. & Mart.) Thell.	Azuma (light Yellow)	Japan
74	CR 167	Brassica napus L. subsp. napus var. napus f. biennis (Schübl. & Mart.) Thell.	Aphid Resistant Rape	New Zealand
75	CR 172	Brassica napus L. subsp. napus var. napus f. biennis (Schübl. & Mart.) Thell.	Askari	Germany
76	CR 321	Brassica napus L. subsp. napus var. napus f. biennis (Schübl. & Mart.) Thell.	Essex Broad Leaved	United Kingdom
77	CR 178	Brassica napus L. subsp. napus var. napus f. biennis (Schübl. & Mart.) Thell.	Barcoli	Netherlands
78	CR 304	Brassica napus L. subsp. napus var. napus f. biennis (Schübl. & Mart.) Thell.	Dwarf Essex	United Kingdom
79	CR 277	Brassica napus L. subsp. napus var. napus f. biennis (Schübl. & Mart.) Thell.	Canard	United Kingdom
80	CR 312	Brassica napus L. subsp. napus var. napus f. biennis (Schübl. & Mart.) Thell.	Emerald	Germany
81	CR 265	Brassica napus L. subsp. napus var. napus f. biennis (Schübl. & Mart.) Thell.	Bravo Nova	Poland
82	CR 238	Brassica napus L. subsp. napus var. napus f. biennis (Schübl. & Mart.) Thell.	Panter	Sweden
83	CR 195	Brassica napus L. subsp. napus var. napus f. biennis (Schübl. & Mart.) Thell.	Bnw 1.103/88	*German
84	CR 166	Brassica napus L. subsp. napus var. napus f. biennis (Schübl. & Mart.) Thell.	Annika, Semu 1008-84	Germany
85	CR 313	Brassica napus L. subsp. napus var. napus f. biennis (Schübl. & Mart.) Thell.	Emil, Ww 861	Sweden
86	CR 262	Brassica napus L. subsp. napus var. napus f. biennis (Schübl. & Mart.) Thell.	Boxer	Germany
87	CR 294	Brassica napus L. subsp. napus var. napus f. biennis (Schübl. & Mart.) Thell.	Darmor, In 332	France
88	CR 285	Brassica napus L. subsp. napus var. napus f. biennis (Schübl. & Mart.) Thell.	Collo	Germany
89	CR 186	Brassica napus L. subsp. napus var. napus f. biennis (Schübl. & Mart.) Thell.	Bk 11	Germany
90	CR 241	Brassica napus L. subsp. napus var. napus f. biennis (Schübl. & Mart.) Thell.	Idol, Mlch 001	Germany
91	CR 3189	Brassica napus L. subsp. napus var. napus f. annua (Schübl. & Mart.) Thell.		Romania
92	CR 3243	Brassica napus L. subsp. napus var. napus f. annua (Schübl. & Mart.) Thell.	Altex	Canada
93	CR 3197	Brassica napus L. subsp. napus var. napus f. annua (Schübl. & Mart.) Thell.		Morocco
94	CR 3284	Brassica napus L. subsp. napus var. napus f. annua (Schübl. & Mart.) Thell.	Zephyr	Canada
95	CR 2271	Brassica napus L. subsp. napus var. napus f. annua (Schübl. & Mart.) Thell.		Italy
96	CR 268	Brassica napus L. subsp. napus var. napus f. annua (Schübl. & Mart.) Thell.	Brio	France
97	CR 3252	Brassica napus L. subsp. napus var. napus f. annua (Schübl. & Mart.) Thell.		Indonesia
98	CR 316	Brassica napus L. subsp. napus var. napus f. annua (Schübl. & Mart.) Thell.	Erake	Poland
99	CR 2198	Brassica napus L. subsp. napus var. napus f. biennis (Schübl. & Mart.) Thell.	Chuosenshu	Korea
100	CR 330	Brassica napus L. subsp. napus var. napus f. biennis (Schübl. & Mart.) Thell.	Flora	Sweden
101	CR 331	Brassica napus L. subsp. napus var. napus f. biennis (Schübl. & Mart.) Thell.	Fora	Sweden
102	CR 144	Brassica napus L. subsp. napus var. napus f. biennis (Schübl. & Mart.) Thell.	1402-82	Sweden
103	CR 1878	Brassica napus L. subsp. napus var. napus f. biennis (Schübl. & Mart.) Thell.	Susana	United Kingdom
104	CR 147	Brassica napus L. subsp. napus var. napus f. biennis (Schübl. & Mart.) Thell.	210-81	Sweden
105	CR 272	Brassica napus L. subsp. napus var. napus f. biennis (Schübl. & Mart.) Thell.	C - B1	*Czechoslovakia
106	CR 273	Brassica napus L. subsp. napus var. napus f. biennis (Schübl. & Mart.) Thell.	C - N1	*Czechoslovakia
107	CR 180	Brassica napus L. subsp. napus var. napus f. biennis (Schübl. & Mart.) Thell.	Beryl, Jg 75	Poland
108	CR 140	Brassica napus L. subsp. napus var. napus f. biennis (Schübl. & Mart.) Thell.	750	Poland
109	CR 284	Brassica napus L. subsp. napus var. napus f. biennis (Schübl. & Mart.) Thell.	Cobra	Germany
110	CR 203	Brassica napus L. subsp. napus var. napus f. biennis (Schübl. & Mart.) Thell.	Bnw 1.61/83	*German
111	CR 204	Brassica napus L. subsp. napus var. napus f. biennis (Schübl. & Mart.) Thell.	Bnw 1.62/83	*German
112	CR 199	Brassica napus L. subsp. napus var. napus f. biennis (Schübl. & Mart.) Thell.	Bnw 1.49/81	*German
113	CR 267	Brassica napus L. subsp. napus var. napus f. biennis (Schübl. & Mart.) Thell.	Brink	Sweden
114	CR 275	Brassica napus L. subsp. napus var. napus f. biennis (Schübl. & Mart.) Thell.	C - N3	*Czechoslovakia
115	CR 156	Brassica napus L. subsp. napus var. napus f. biennis (Schübl. & Mart.) Thell.	Abukuma Natane	Japan
116	CR 193	Brassica napus L. subsp. napus var. napus f. biennis (Schübl. & Mart.) Thell.	Blako	Netherlands
117	BRA 1694	Brassica napus L. subsp. napobrassica (L.) Hanelt	Pastewna Zolta, Saba	Poland
118	CR 169	Brassica napus L. subsp. napus var. napus f. biennis (Schübl. & Mart.) Thell.	Argus	Sweden
119	CR 314	Brassica napus L. subsp. napus var. napus f. biennis (Schübl. & Mart.) Thell.	English Giant, Giant Winter, Gartons Early Giant	United Kingdom
120	CR 298	Brassica napus L. subsp. napus var. napus f. biennis (Schübl. & Mart.) Thell.	Dippes	Germany
121	CR 320	Brassica napus L. subsp. napus var. napus f. biennis (Schübl. & Mart.) Thell.	Esora	Netherlands
122	CR 1250	Brassica napus L. subsp. napus var. napus f. biennis (Schübl. & Mart.) Thell.		Lithuania
123	CR 310	Brassica napus L. subsp. napus var. napus f. biennis (Schübl. & Mart.) Thell.	Elsom's Giant Broadleaf Rape Seed	United Kingdom
124	CR 2197	Brassica napus L. subsp. napus var. napus f. biennis (Schübl. & Mart.) Thell.		Italy
125	CR 2268	Brassica napus L. subsp. napus var. napus f. biennis (Schübl. & Mart.) Thell.		Italy
126	CR 283	Brassica napus L. subsp. napus var. napus f. biennis (Schübl. & Mart.) Thell.	Clubrot Resistant	New Zealand
127	CR 293	Brassica napus L. subsp. napus var. napus f. biennis (Schübl. & Mart.) Thell.	Danska	*Czechoslovakia
128	BRA 171	Brassica napus L. subsp. napus var. napus f. biennis (Schübl. & Mart.) Thell.	Fertödi	Hungary
129	CR 163	Brassica napus L. subsp. napus var. napus f. annua (Schübl. & Mart.) Thell.	Andor	Canada
130	CR 2275	Brassica napus L. subsp. napus var. napus f. annua (Schübl. & Mart.) Thell.	Daichousen (mizuyasu)	Korea
131	CR 3096	Brassica napus L. subsp. napus var. napus f. annua (Schübl. & Mart.) Thell.	Wesbrook	Australia
132	CR 3039	Brassica napus L. subsp. napus var. napus f. annua (Schübl. & Mart.) Thell.	Galant	*Union of Soviet
133	CR 3052	Brassica napus L. subsp. napus var. napus f. annua (Schübl. & Mart.) Thell.	Kruglik	*Union of Soviet
134	CR 2282	Brassica napus L. subsp. napus var. napus f. annua (Schübl. & Mart.) Thell.	Zairai Chousenshu	Korea
135	CR 1885	Brassica napus L. subsp. napus var. napus f. annua (Schübl. & Mart.) Thell.		Ukraine
136	CR 2285	Brassica napus L. subsp. napus var. napus f. annua (Schübl. & Mart.) Thell.	Miyauchina	Japan
137	CR 2278	Brassica napus L. subsp. napus var. napus f. annua (Schübl. & Mart.) Thell.	Suigenshu	Korea
138	CR 2276	Brassica napus L. subsp. napus var. napus f. annua (Schübl. & Mart.) Thell.	Daichousen (murayama)	Korea
139	CR 2274	Brassica napus L. subsp. napus var. napus f. annua (Schübl. & Mart.) Thell.	Daichousen (fuku)	Korea
140	CR 2273	Brassica napus L. subsp. napus var. napus f. annua (Schübl. & Mart.) Thell.	Daichousen	Korea
141		Brassica napus L. subsp. napus var. napus f. biennis	Tapidor	France
142		Brassica napus L. subsp. napus var. napus f. biennis	Ningyou7	China

## Sheet: SSR_Population stucture
Table S5 Natural varieties and SSR markers for population structure evaluation and association analysis
Markers	Chromosome	Position (cM)
BRAS084	A1	57.94
CNU235	A1	53.52
Ol10F04	A2	24.7
CNU270	A3	74.97
CNU316	A3	99.46
CNU321	A3	76.77
SA29	A3	57.38
niab048	A4	36.05
CNU268	A5	83.9
OL11F12	A6	0
BRAS023	A7	33.87
CNU063	A7	22.15
CNU168	A7	11.59
sS1702	A8	66.62
HBr026	A8	84.13
CB10029	A9	89.47
CNU148	A9	0
KS50490	A9	146.82
niab009	A10	81.55
niab015	A10	35.26
CB10258	C1	35.57
CB10277	C1	27.49
CB10369	C1	15.5
Na12C08	C1	35.9
Na12C03	C2	124.96
Ol11H09	C2	17.14
BRAS068	C3	29
OL13C12	C3	28.02
OL10B02	C5	31.09
CB10028	C8	12.92
CB10179	C8	47.57
CB10504	C8	32.29
niab129	C8	48.02
OL12G04	C8	73.64
sNRG42	C9	71.72
Na12G04	C9	76.19
sN3761	A2/C2	100.19/51.96
sR6293	A2/C2	98.14/53.34
CNU053	A7/C6	127.33/13.53
Na10C01	C4/C7	62.19/6.75

## Sheet: Markers_LD and Association
Table S5 Natural varieties and markers for population structure evaluation and association analysis
Markers	Chromosome	Position (cM)
B025M01-1	A9	39.3
B051M06-1
B051M06-5	A9	137.34
B088I08-3	A9	73.77
BES-39
BES-40
BnaA.VTE2.a	A7	19.49
BnaA.VTE4.a	A2	92.03
BnaC.VTE5	C3	178.78
BnaA.PDS1.c	A10	36.41
BRAS023	A7	33.87
BRMS034	A5	22.99
CB10022	A9	90.51
sS1702	A8	66.62
CNU372	A9	64.6
H055O17-4	A9	136.67
KBrB068N22	A9	140.41
KS50490	A9	146.82
Na10G06a	A9	90.05
OL10F04	A2	24.7
S43-VI-2	A9	80.2
SA29	A3	57.38
ATH-B
B043F18-C1-4	A9	3.03
B2-S5
BES-10
BES-28
BES-31
BH56F1-R1
BRAS068	C3	29
BRAS084	A1	57.94
BZ44F1-R4
CB10028	C8	12.92
CB10258	C1	35.66
CB10530b	C2	55.02
sNRG42	C9	71.72
sR12095	C2	26.94
sN3761	A2/C2	100.19/51.96
sNRE30	C2	106.97
sN2837
CNU008	A9	33.72
CNU063	A7	22.15
CNU148	A9	0
CNU235	A1	53.52
CNU268	A5	83.9
CRB008
H081N08-1	A9	37.22
B036K20-3	A9	104.03
HBr036	A9	86.69
HG-FT-C2	C2	61.93
KBrB073D09-12	A9	61.82
Na10B07	A9	52.18
Na12C03	C2	124.96
Na12G04	C9	76.19
niab004	A9	82.06
niab015	A10	35.26
niab033	A9	30.44
niab063	A7	61.51
OL10B02	C5	31.09
Ol10H02	C2	96.08
OL11F12	A6	0
Ol11H09	C2	17.14
Ol12B03	C2	96.27
OL13C12	C3	28.02
Ol13G05	C2	57.64
S001F23-2	A9	144.27
S121-I-2	A9	86.16
SA12a	C2	77.31
sORA43	C2	95.45
sR7223	A7	63.31
Z097N23L
B063K02-1	A9	46.89
BH56F1-R5
CB10029	A9	89.47
CNU168	A7	11.59
CNU270	A3	74.97
CNU296	A9	56.11
CNU316	A3	99.46
FITO403b
Na10A08	A9	88.34
Na12C08	C1	35.9
niab009	A10	81.55
niab043	A7	76.11
niab047
niab048	A4	36.05
niab129	C8	48.02
niab131	A9	35.63
Z055I15L-2
ZAAS422c
ZAAS551
CB10179	C8	47.57
CB10277	C1	27.49
CB10369	C1	15.5
CB10504	C8	32.29
CNU053	A7/C6	127.33/13.53
CNU321	A3	76.77
HBr026	A8	84.13
Na10C01	C4/C7	62.19/6.75
OL12G04	C8	73.64
sR6293	A2/C2	98.14/53.34
ZAAS545
