# Supplementary material for: Unraveling the Genetic Basis of Seed Tocopherol Content and Composition in Rapeseed (Brassica napus L.)
Source: PLoS One. 2012 Nov 20;7(11):e50038. doi: 10.1371/journal.pone.0050038 (PMC3502226; doi:10.1371/journal.pone.0050038)
Supplement: Table S6 — Subpopulations divided by Structure and principal component analysis. (XLS) [file pone.0050038.s013.xls]

## Sheet: Q1
Table S6 Subpopulations divided by Structure and PCA
Code	Accessions	Species	Plant name	Origin
A12	CR 176	Brassica napus L. subsp. napus var. napus f. biennis (Schübl. & Mart.) Thell.	B 001, Samourai	France
A19	CR 627 including BRA1089
A70	CR 302	Brassica napus L. subsp. napus var. napus f. biennis (Schübl. & Mart.) Thell.	Dublanskij	*Union of Soviet
A115	CR 156	Brassica napus L. subsp. napus var. napus f. biennis (Schübl. & Mart.) Thell.	Abukuma Natane	Japan
A52	CR 3219	Brassica napus L. subsp. napus var. napus f. biennis (Schübl. & Mart.) Thell.	Janetzki	Austria
A24	BRA 175	Brassica napus L. subsp. napus var. pabularia (DC.) Rchb.	Brauner Schnittkohl	Germany (before 1945)*
A118	CR 169	Brassica napus L. subsp. napus var. napus f. biennis (Schübl. & Mart.) Thell.	Argus	Sweden
A109	CR 284	Brassica napus L. subsp. napus var. napus f. biennis (Schübl. & Mart.) Thell.	Cobra	Germany
A120	CR 298	Brassica napus L. subsp. napus var. napus f. biennis (Schübl. & Mart.) Thell.	Dippes	Germany
A18	CR 327 including BRA171	Brassica napus L. subsp. napus var. napus f. biennis (Schübl. & Mart.) Thell.	Fertödi Elit, Fertödi	Hungary
A83	CR 195	Brassica napus L. subsp. napus var. napus f. biennis (Schübl. & Mart.) Thell.	Bnw 1.103/88	*German
A45	CR 201	Brassica napus L. subsp. napus var. napus f. biennis (Schübl. & Mart.) Thell.	Bnw 1.57/82	*German
A38	CR 159	Brassica napus L. subsp. napus var. napus f. biennis (Schübl. & Mart.) Thell.	Alfa	Germany
A44	CR 200	Brassica napus L. subsp. napus var. napus f. biennis (Schübl. & Mart.) Thell.	Bnw 1.53/82	*German
A113	CR 267	Brassica napus L. subsp. napus var. napus f. biennis (Schübl. & Mart.) Thell.	Brink	Sweden
A103	CR 1878	Brassica napus L. subsp. napus var. napus f. biennis (Schübl. & Mart.) Thell.	Susana	United Kingdom
A75	CR 172	Brassica napus L. subsp. napus var. napus f. biennis (Schübl. & Mart.) Thell.	Askari	Germany
A14	CR 3084	Brassica napus L. subsp. napus var. napus f. biennis (Schübl. & Mart.) Thell.	Jupiter (svaloef)	Sweden
A114	CR 275	Brassica napus L. subsp. napus var. napus f. biennis (Schübl. & Mart.) Thell.	C - N3	*Czechoslovakia
A42	CR 187	Brassica napus L. subsp. napus var. napus f. biennis (Schübl. & Mart.) Thell.	Bk 257	Germany
A57	CR 177	Brassica napus L. subsp. napus var. napus f. biennis (Schübl. & Mart.) Thell.	Baltia	Poland
A53	CR 3302	Brassica napus L. subsp. napus var. napus f. biennis (Schübl. & Mart.) Thell.	Bladkool Van Lo	Belgium
A110	CR 203	Brassica napus L. subsp. napus var. napus f. biennis (Schübl. & Mart.) Thell.	Bnw 1.61/83	*German
A11	CR 1066	Brassica napus L. subsp. napus var. napus f. biennis (Schübl. & Mart.) Thell.	Ww 1006	Sweden
A88	CR 285	Brassica napus L. subsp. napus var. napus f. biennis (Schübl. & Mart.) Thell.	Collo	Germany
A56	CR 3116	Brassica napus L. subsp. napus var. napus f. biennis (Schübl. & Mart.) Thell.		France
A49	CR 297	Brassica napus L. subsp. napus var. napus f. biennis (Schübl. & Mart.) Thell.	Diana	Germany
A54	CR 3263	Brassica napus L. subsp. napus var. napus f. biennis (Schübl. & Mart.) Thell.	Mira	*Czechoslovakia
A55	CR 329	Brassica napus L. subsp. napus var. napus f. biennis (Schübl. & Mart.) Thell.	Fertödi Uj	Hungary
A90	CR 241	Brassica napus L. subsp. napus var. napus f. biennis (Schübl. & Mart.) Thell.	Idol, Mlch 001	Germany
A141		Brassica napus L. subsp. napus var. napus f. biennis	Tapidor	France
A48	CR 279	Brassica napus L. subsp. napus var. napus f. biennis (Schübl. & Mart.) Thell.	Ceres	Germany
A69	CR 3380	Brassica napus L. subsp. napus var. napus f. biennis (Schübl. & Mart.) Thell.		Indonesia
A102	CR 144	Brassica napus L. subsp. napus var. napus f. biennis (Schübl. & Mart.) Thell.	1402-82	Sweden
A37	CR 146	Brassica napus L. subsp. napus var. napus f. biennis (Schübl. & Mart.) Thell.	188/73	Poland
A47	CR 249	Brassica napus L. subsp. napus var. napus f. biennis (Schübl. & Mart.) Thell.	Boh 1087	Poland
A15	BRA 176	Brassica napus L. subsp. napus var. pabularia (DC.) Rchb.	Goldgelber Zarter Butter	Germany (before 1945)*
A67	CR 160	Brassica napus L. subsp. napus var. napus f. biennis (Schübl. & Mart.) Thell.	Allie	Sweden
A39	CR 164	Brassica napus L. subsp. napus var. napus f. biennis (Schübl. & Mart.) Thell.	Anja	Germany
A84	CR 166	Brassica napus L. subsp. napus var. napus f. biennis (Schübl. & Mart.) Thell.	Annika, Semu 1008-84	Germany
A40	CR 168	Brassica napus L. subsp. napus var. napus f. biennis (Schübl. & Mart.) Thell.	Arabella, Semu 1067/83, Rm 7/79	Germany
A64	CR 276	Brassica napus L. subsp. napus var. napus f. biennis (Schübl. & Mart.) Thell.	Calder Swede	New Zealand
A82	CR 238	Brassica napus L. subsp. napus var. napus f. biennis (Schübl. & Mart.) Thell.	Panter	Sweden
A106	CR 273	Brassica napus L. subsp. napus var. napus f. biennis (Schübl. & Mart.) Thell.	C - N1	*Czechoslovakia
A61	CR 2261	Brassica napus L. subsp. napus var. napus f. biennis (Schübl. & Mart.) Thell.		Italy
A71	CR 155	Brassica napus L. subsp. napus var. napus f. biennis (Schübl. & Mart.) Thell.	Abukuma	Japan
A125	CR 2268	Brassica napus L. subsp. napus var. napus f. biennis (Schübl. & Mart.) Thell.		Italy
A87	CR 294	Brassica napus L. subsp. napus var. napus f. biennis (Schübl. & Mart.) Thell.	Darmor, In 332	France
A112	CR 199	Brassica napus L. subsp. napus var. napus f. biennis (Schübl. & Mart.) Thell.	Bnw 1.49/81	*German
A41	CR 179	Brassica napus L. subsp. napus var. napus f. biennis (Schübl. & Mart.) Thell.	Belinda, B1/78	Germany
A78	CR 304	Brassica napus L. subsp. napus var. napus f. biennis (Schübl. & Mart.) Thell.	Dwarf Essex	United Kingdom
A97	CR 3252	Brassica napus L. subsp. napus var. napus f. annua (Schübl. & Mart.) Thell.		Indonesia
A111	CR 204	Brassica napus L. subsp. napus var. napus f. biennis (Schübl. & Mart.) Thell.	Bnw 1.62/83	*German
A119	CR 314	Brassica napus L. subsp. napus var. napus f. biennis (Schübl. & Mart.) Thell.	English Giant, Giant Winter, Gartons Early Giant	United Kingdom
A13	CR 3036	Brassica napus L. subsp. napus var. napus f. biennis (Schübl. & Mart.) Thell.	Promin	*Union of Soviet
A127	CR 293	Brassica napus L. subsp. napus var. napus f. biennis (Schübl. & Mart.) Thell.	Danska	*Czechoslovakia
A86	CR 262	Brassica napus L. subsp. napus var. napus f. biennis (Schübl. & Mart.) Thell.	Boxer	Germany
A76	CR 321	Brassica napus L. subsp. napus var. napus f. biennis (Schübl. & Mart.) Thell.	Essex Broad Leaved	United Kingdom
A68	CR 3019	Brassica napus L. subsp. napus var. napus f. biennis (Schübl. & Mart.) Thell.	Olimpiade	Italy
A72	CR 323	Brassica napus L. subsp. napus var. napus f. biennis (Schübl. & Mart.) Thell.	Exp. Synthetic Var. C (high Oil)	Japan
A58	CR 3082	Brassica napus L. subsp. napus var. napus f. biennis (Schübl. & Mart.) Thell.	Stego	Netherlands
A10	CR 185	Brassica napus L. subsp. napus var. napus f. biennis (Schübl. & Mart.) Thell.	Bk 1098/89	Poland
A85	CR 313	Brassica napus L. subsp. napus var. napus f. biennis (Schübl. & Mart.) Thell.	Emil, Ww 861	Sweden
A03	CR 3248	Brassica napus L. subsp. napus var. napus f. annua (Schübl. & Mart.) Thell.		Pakistan
A51	CR 3304	Brassica napus L. subsp. napus var. napus f. biennis (Schübl. & Mart.) Thell.		Turkey
A123	CR 310	Brassica napus L. subsp. napus var. napus f. biennis (Schübl. & Mart.) Thell.	Elsom's Giant Broadleaf Rape Seed	United Kingdom
A63	CR327
A16	BRA 177	Brassica napus L. subsp. napus var. pabularia (DC.) Rchb.	Grüner Schnittkohl	Germany (before 1945)*
A81	CR 265	Brassica napus L. subsp. napus var. napus f. biennis (Schübl. & Mart.) Thell.	Bravo Nova	Poland
A93	CR 3197	Brassica napus L. subsp. napus var. napus f. annua (Schübl. & Mart.) Thell.		Morocco
A126	CR 283	Brassica napus L. subsp. napus var. napus f. biennis (Schübl. & Mart.) Thell.	Clubrot Resistant	New Zealand
A36	CR 141	Brassica napus L. subsp. napus var. napus f. biennis (Schübl. & Mart.) Thell.	1002	Poland
A77	CR 178	Brassica napus L. subsp. napus var. napus f. biennis (Schübl. & Mart.) Thell.	Barcoli	Netherlands
A124	CR 2197	Brassica napus L. subsp. napus var. napus f. biennis (Schübl. & Mart.) Thell.		Italy
A79	CR 277	Brassica napus L. subsp. napus var. napus f. biennis (Schübl. & Mart.) Thell.	Canard	United Kingdom
A66	CR 1863	Brassica napus L. subsp. napus var. napus f. biennis (Schübl. & Mart.) Thell.	Hobson	United Kingdom
A89	CR 186	Brassica napus L. subsp. napus var. napus f. biennis (Schübl. & Mart.) Thell.	Bk 11	Germany
A50	CR 170	Brassica napus L. subsp. napus var. napus f. biennis (Schübl. & Mart.) Thell.	Arvor	France

## Sheet: Q2
Table S6 Subpopulations divided by Structure and PCA
Code	Accessions	Species	Plant name	Origin
A138	CR 2276	Brassica napus L. subsp. napus var. napus f. annua (Schübl. & Mart.) Thell.	Daichousen (murayama)	Korea
A73	CR 175	Brassica napus L. subsp. napus var. napus f. biennis (Schübl. & Mart.) Thell.	Azuma (light Yellow)	Japan
A142		Brassica napus L. subsp. napus var. napus f. biennis	Ningyou7	China
A04	CR 2277	Brassica napus L. subsp. napus var. napus f. annua (Schübl. & Mart.) Thell.	Nakate Chousen	Korea
A28	CR 2281	Brassica napus L. subsp. napus var. napus f. annua (Schübl. & Mart.) Thell.	Daichousen (nakano)	Korea
A01	CR 2279	Brassica napus L. subsp. napus var. napus f. annua (Schübl. & Mart.) Thell.	Wase Chousen	Korea
A136	CR 2285	Brassica napus L. subsp. napus var. napus f. annua (Schübl. & Mart.) Thell.	Miyauchina	Japan
A65	CR 165	Brassica napus L. subsp. napus var. napus f. biennis (Schübl. & Mart.) Thell.	Annick	Belgium
A139	CR 2274	Brassica napus L. subsp. napus var. napus f. annua (Schübl. & Mart.) Thell.	Daichousen (fuku)	Korea
A32	CR 1855	Brassica napus L. subsp. napus var. napus f. annua (Schübl. & Mart.) Thell.		Ukraine
A06	CR 2272	Brassica napus L. subsp. napus var. napus f. annua (Schübl. & Mart.) Thell.	Cubs Root	Korea
A21	BRA 1678	Brassica napus L. subsp. napobrassica (L.) Hanelt	Niko	Germany
A107	CR 180	Brassica napus L. subsp. napus var. napus f. biennis (Schübl. & Mart.) Thell.	Beryl, Jg 75	Poland
A99	CR 2198	Brassica napus L. subsp. napus var. napus f. biennis (Schübl. & Mart.) Thell.	Chuosenshu	Korea
A140	CR 2273	Brassica napus L. subsp. napus var. napus f. annua (Schübl. & Mart.) Thell.	Daichousen	Korea
A104	CR 147	Brassica napus L. subsp. napus var. napus f. biennis (Schübl. & Mart.) Thell.	210-81	Sweden
A62	CR 1008	Brassica napus L. subsp. napus var. napus f. biennis (Schübl. & Mart.) Thell.	Taisetsu	Japan
A128	BRA 171	Brassica napus L. subsp. napus var. napus f. biennis (Schübl. & Mart.) Thell.	Fertödi	Hungary
A137	CR 2278	Brassica napus L. subsp. napus var. napus f. annua (Schübl. & Mart.) Thell.	Suigenshu	Korea
A134	CR 2282	Brassica napus L. subsp. napus var. napus f. annua (Schübl. & Mart.) Thell.	Zairai Chousenshu	Korea
A05	CR 2266	Brassica napus L. subsp. napus var. napus f. biennis (Schübl. & Mart.) Thell.	Kabulena	Japan
A122	CR 1250	Brassica napus L. subsp. napus var. napus f. biennis (Schübl. & Mart.) Thell.		Lithuania
A130	CR 2275	Brassica napus L. subsp. napus var. napus f. annua (Schübl. & Mart.) Thell.	Daichousen (mizuyasu)	Korea
A60	CR 3055	Brassica napus L. subsp. napus var. napus f. biennis (Schübl. & Mart.) Thell.	Sibirian Kale	*Union of Soviet
A74	CR 167	Brassica napus L. subsp. napus var. napus f. biennis (Schübl. & Mart.) Thell.	Aphid Resistant Rape	New Zealand
A22	BRA 1885	Brassica napus L.	New Hakuran	Japan
A23	BRA 2915	Brassica napus L. subsp. napus var. pabularia (DC.) Rchb.	Siberian	Russian Federation
A80	CR 312	Brassica napus L. subsp. napus var. napus f. biennis (Schübl. & Mart.) Thell.	Emerald	Germany
A17	BRA 1680	Brassica napus L. subsp. napobrassica (L.) Hanelt	Ostgota 2	Sweden
A101	CR 331	Brassica napus L. subsp. napus var. napus f. biennis (Schübl. & Mart.) Thell.	Fora	Sweden
A100	CR 330	Brassica napus L. subsp. napus var. napus f. biennis (Schübl. & Mart.) Thell.	Flora	Sweden
A20	BRA 1167	Brassica napus L. subsp. napobrassica (L.) Hanelt	Cavolo piccolo (ital.)	Italy
A117	BRA 1694	Brassica napus L. subsp. napobrassica (L.) Hanelt	Pastewna Zolta, Saba	Poland
A116	CR 193	Brassica napus L. subsp. napus var. napus f. biennis (Schübl. & Mart.) Thell.	Blako	Netherlands
A02	CR 2284	Brassica napus L. subsp. napus var. napus f. annua (Schübl. & Mart.) Thell.	Gogatsuna	Japan
A131	CR 3096	Brassica napus L. subsp. napus var. napus f. annua (Schübl. & Mart.) Thell.	Wesbrook	Australia

## Sheet: Q3
Table S6 Subpopulations divided by Structure and PCA
Code	Accessions	Species	Plant name	Origin
A31	CR 162	Brassica napus L. subsp. napus var. napus f. annua (Schübl. & Mart.) Thell.	Altex, Stamm 73 G 438	Canada
A132	CR 3039	Brassica napus L. subsp. napus var. napus f. annua (Schübl. & Mart.) Thell.	Galant	*Union of Soviet
A121	CR 320	Brassica napus L. subsp. napus var. napus f. biennis (Schübl. & Mart.) Thell.	Esora	Netherlands
A27	CR 183	Brassica napus L. subsp. napus var. napus f. annua (Schübl. & Mart.) Thell.	Bingo	Denmark
A33	CR 1174	Brassica napus L. subsp. napus var. napus f. annua (Schübl. & Mart.) Thell.		Ukraine
A92	CR 3243	Brassica napus L. subsp. napus var. napus f. annua (Schübl. & Mart.) Thell.	Altex	Canada
A35	CR 3245	Brassica napus L. subsp. napus var. napus f. annua (Schübl. & Mart.) Thell.	Wesreo	Australia
A98	CR 316	Brassica napus L. subsp. napus var. napus f. annua (Schübl. & Mart.) Thell.	Erake	Poland
A95	CR 2271	Brassica napus L. subsp. napus var. napus f. annua (Schübl. & Mart.) Thell.		Italy
A29	CR 1887	Brassica napus L. subsp. napus var. napus f. annua (Schübl. & Mart.) Thell.		Belarus
A129	CR 163	Brassica napus L. subsp. napus var. napus f. annua (Schübl. & Mart.) Thell.	Andor	Canada
A133	CR 3052	Brassica napus L. subsp. napus var. napus f. annua (Schübl. & Mart.) Thell.	Kruglik	*Union of Soviet
A07	CR 2214	Brassica napus L. subsp. napus var. napus f. annua (Schübl. & Mart.) Thell.		Cuba
A26	CR 235	Brassica napus L. subsp. napus var. napus f. annua (Schübl. & Mart.) Thell.	Conny	Sweden
A30	CR 174	Brassica napus L. subsp. napus var. napus f. annua (Schübl. & Mart.) Thell.	Aurora	Germany
A25	CR 173	Brassica napus L. subsp. napus var. napus f. annua (Schübl. & Mart.) Thell.	Astor	Germany
A08	CR 2614	Brassica napus L. subsp. napus var. napus f. annua (Schübl. & Mart.) Thell.	Cat.no.117	*Union of Soviet
A91	CR 3189	Brassica napus L. subsp. napus var. napus f. annua (Schübl. & Mart.) Thell.		Romania
A94	CR 3284	Brassica napus L. subsp. napus var. napus f. annua (Schübl. & Mart.) Thell.	Zephyr	Canada
A09	CR 154	Brassica napus L. subsp. napus var. napus f. biennis (Schübl. & Mart.) Thell.	79/73	Poland
A34	CR 271	Brassica napus L. subsp. napus var. napus f. annua (Schübl. & Mart.) Thell.	Brutor, R-69-6	France
A96	CR 268	Brassica napus L. subsp. napus var. napus f. annua (Schübl. & Mart.) Thell.	Brio	France
A46	CR 248	Brassica napus L. subsp. napus var. napus f. biennis (Schübl. & Mart.) Thell.	Boh 1	Poland
A135	CR 1885	Brassica napus L. subsp. napus var. napus f. annua (Schübl. & Mart.) Thell.		Ukraine
A105	CR 272	Brassica napus L. subsp. napus var. napus f. biennis (Schübl. & Mart.) Thell.	C - B1	*Czechoslovakia
A43	CR 191	Brassica napus L. subsp. napus var. napus f. biennis (Schübl. & Mart.) Thell.	Bkh 1	Poland
A108	CR 140	Brassica napus L. subsp. napus var. napus f. biennis (Schübl. & Mart.) Thell.	750	Poland
A59	CR 3059	Brassica napus L. subsp. napus var. napus f. biennis (Schübl. & Mart.) Thell.	Otradnenskij	*Union of Soviet
