# Supplementary material for: Unraveling the Genetic Basis of Seed Tocopherol Content and Composition in Rapeseed (Brassica napus L.)
Source: PLoS One. 2012 Nov 20;7(11):e50038. doi: 10.1371/journal.pone.0050038 (PMC3502226; doi:10.1371/journal.pone.0050038)
Supplement: Table S7 — Associated markers for tocopherol content and composition in the association panel. (XLS) [file pone.0050038.s014.xls]

## Sheet: Sheet1
Table S7 Associated markers for tocopherol content and composition in the association panel.
Marker	Chr	Alleles(bp)	Environment&	α-toco #	γ-toco#	t-toco#	α-toco/γ-toco#	Corresponding QTL
B088I08-3	A09	220T	08JZ		0.0168***	0.0676***		uqTOC.A9-3
			09JZ		0.0259***	0.0654***
Ol12B03	C02	240T	08JZ	0.018***		0.0566*
			09JZ			0.038**
sORA43	C02	180N	08JZ	0.0225*	0.0201*	0.0479**
			09JZ	0.0138*
Ol10H02	C02	120N	08JZ			0.0477***
CNU372	A09	180T	08JZ		0.0127*	0.0448**		uqTOC.A9-2
			09JZ		0.0295*	0.0277*
niab048	A04	350T	08JZ	0.0372***	0.0134*	0.0435**
cnu168	A07	150T	08JZ		0.02*	0.0418**
OL10B02	C05	160T	08JZ			0.0369***
niab009	A10	210T	08JZ	0.0183*		0.0364***
OL11F12	A06	250T	08JZ	0.0215*		0.0315*
ATH-B		270N	08JZ		0.0311***	0.0314*
HBr026	A08	360T	08JZ		0.0193*	0.0288*	0.0096*
Na12C08	C01	350T	08JZ		0.0189*	0.0244*
			09JZ		0.0372***		0.0447***
CNU235	A01	200T	08JZ	0.0199*		0.0232*
			09JZ			0.0296*
BRAS068	C03	160N	08JZ	0.0267*		0.0216*		uqTOC.C3-1
CNU148	A09	300T	08JZ			0.0211*
CB10369	C01	200	08JZ			0.02*
sNRE30	C02	180N	08JZ		0.0204*
CNU296	A09	200T	08JZ		0.0166*
			09JZ		0.0206*
CB10504	C08	160N	08JZ		0.0161*		0.0079*	uqTOC.C8-1
			09JZ		0.0259*
BnaA.VTE2.a	A07	1560T	08JZ	0.0193*	0.0161*			uqTOC.A7-1
			09JZ	0.0174*
BES-10		150N	08JZ		0.0154*
HG-FT-C2	C02	180N	08JZ		0.0148*
niab129	C08	330N	08JZ		0.0145*			uqTOC.C8-2
			09JZ		0.0271*	0.051**
OL11H09	C02	180N	08JZ		0.013*		0.0146*
			09JZ				0.0182*
FITO403b		400N	08JZ		0.0127*		0.0086*
BES31		200N	08JZ		0.0125*		0.0134*
niab047	A09	320T	08JZ	0.0583***
			09JZ	0.0135*				uqTOC.A9-6
S121-I-2	A09	300T	08JZ	0.0347**			0.0088*
			09JZ		0.0506**
S001F23-2	A09	500T	08JZ	0.0219*
BnaA.VTE4.a	A02	300N	08JZ	0.0186*				uqTOC.A2-1
			09JZ	0.0105*
CRB008		300N	08JZ	0.0176*
OL11F12	A06	250T	08JZ	0.0176*
niab004	A09	320T	08JZ	0.0169*
BZ44F1-R4		240N	08JZ	0.0139*			0.0104*
ZAAS551		180N	08JZ	0.0138*			0.0099*
BH56F1-R5		300N	08JZ				0.0224***
BnaA.PDS1.c	A10	1300N	08JZ				0.0208**	uqTOC.A10-1
			09JZ		0.0259*		0.027*
KBrB068N22	A09	280T	08JZ				0.0136*
			09JZ		0.0293*		0.0209*
BES40		400N	08JZ				0.0105*
			09JZ				0.202*
BH56F1-R1		250N	08JZ				0.0083*
Na10C01	C04	250T	09JZ			0.0559**
B063K02-1	A09	200T	09JZ			0.0347*
B051M06-5	A09	280T	09JZ		0.0205*	0.0355*
CNU53	A07	180T	09JZ		0.0214*	0.0312*
sNRG42	C09	200T	09JZ			0.0316*
niab043	A07	300T	09JZ		0.0396*	0.032*
CNU321	A03	270	09JZ	0.012*		0.0294*
sR6293	A02	250N	09JZ			0.0298*
OL13C12	C03	270N	09JZ	0.0215**		0.0275*		uqTOC.C3-1
CB10029	A09	150T	09JZ			0.0293*
CB10179	C08	200N	09JZ	0.0511**			0.0157*
CNU270	A03	220T	09JZ	0.0193**			0.0158*
CB10022	A09	240T	09JZ	0.0261**	0.0452**		0.059***	uqTOC.A9-7
ZAAS422c		180N	09JZ	0.013*
B043F18-C1	A09	270T	09JZ	0.015*
niab033	A09	360T	09JZ		0.0295*		0.0231*
H055O17-4	A09	640T	09JZ		0.0223*
KBrB073D09-12	A09	250T	09JZ		0.0197*
BES-31		160N	09JZ				0.0235*
CB10258	C01	200T	09JZ				0.0211*
&:08JZ indicated 2008-2009 growing season in Jingzhou,09JZ indicated 2009-2010 growing season in Jingzhou. *：significant level of P<0.05. **: significant level of P<0.01. ***: significant level of P<0.001.
#:phenotype variation explained value
T: Allele in accordance with allele in Tapidor N:Allele in accordance with allele in Ningyou7
