# Supplementary material for: Unraveling the Genetic Basis of Seed Tocopherol Content and Composition in Rapeseed (Brassica napus L.)
Source: PLoS One. 2012 Nov 20;7(11):e50038. doi: 10.1371/journal.pone.0050038 (PMC3502226; doi:10.1371/journal.pone.0050038)
Supplement: Table S8 — Comparison of QTL mapping results between the TNDH and the MSDH population. (XLS) [file pone.0050038.s015.xls]

## Sheet: Sheet3
Table S8 Comparison of QTL mapping results between TNDH and MSDH population
MS linkage group	QTL-MS	Corresponding TNDH linkage group	QTL-TN
LG1		C8	γ-toc, total-toc
LG2		C6
LG3	α-toc	A7	α-toc, total-toc
LG4		A2	α-toc, total-toc
LG5	α-/γ-ratio, γ-toc	A1
LG6	γ-toc	A8
LG7		C7
LG8		A10	α-/γ-ratio, γ-toc
LG9	γ-toc	C9	α-/γ-ratio, α-toc
LG10		C1
LG11		A6
LG12	α-/γ-ratio, γ-toc, total-toc	C3	α-/γ-ratio, γ-toc, total-toc, α-toc
LG13		C4
LG14	γ-toc, total-toc	A3	α-toc, α-/γ-ratio
LG15		A5	γ-toc, total-toc
LG16		A9	γ-toc, total-toc
LG17		A4
LG18		C2	α-toc
LG19		C5
QTL-MS:tocopherols related QTL in MSDH population
QTL-TN:tocopherols related QTL in TNDH population
